# Supplementary material for: Neryl acetate, the major component of Corsican Helichrysum italicum essential oil, mediates its biological activities on skin barrier
Source: PLoS One. 2023 Mar 3;18(3):e0268384. doi: 10.1371/journal.pone.0268384 (PMC9983847; doi:10.1371/journal.pone.0268384)
Supplement: S1 Table — (XLSX) [file pone.0268384.s004.xlsx]

## Sheet: Sheet0
HIEO and NA share 1,008 genes
			NA 0.03% vs DMSO 0.5%		NA 0.03% vs DMSO 0.5%
Symbol	Gene Name	Agilent probe Id	p-value	Fold Change	p-value	Fold Change
AADAC	arylacetamide deacetylase	A_23_P80570	1.88E-03	3.335	2.77E-04	4.425
AATBC	apoptosis associated transcript in bladder cancer	A_19_P00808602	5.34E-09	-7.345	2.80E-13	-13.562
ABCA12	ATP binding cassette subfamily A member 12	A_33_P3367984	1.73E-08	2.132	5.58E-12	2.792
ABCC3	ATP binding cassette subfamily C member 3	A_23_P207507	1.75E-10	6.543	7.05E-12	8.953
ABHD17C	abhydrolase domain containing 17C, depalmitoylase	A_23_P369701	1.11E-06	2.482	6.65E-08	2.676
ACAP3	ArfGAP with coiled-coil, ankyrin repeat and PH domains 3	A_33_P3398564	3.80E-08	-2.227	4.60E-09	-2.705
ACOT7	acyl-CoA thioesterase 7	A_24_P205589	1.16E-03	2.312	2.29E-06	3.225
ACSL3	acyl-CoA synthetase long chain family member 3	A_24_P248606	1.35E-08	2.400	2.45E-11	3.501
ACSS1	acyl-CoA synthetase short chain family member 1	A_23_P120594	1.21E-04	-2.518	4.45E-06	-2.243
ACVR1C	activin A receptor type 1C	A_23_P397455	2.42E-05	2.366	4.77E-07	3.056
ADAM8	ADAM metallopeptidase domain 8	A_24_P300777	8.27E-10	3.749	4.24E-13	4.319
ADAMTSL4-AS1	ADAMTSL4 antisense RNA 1	A_33_P3275412	7.69E-05	2.031	1.97E-06	2.112
ADAT2	adenosine deaminase tRNA specific 2	A_33_P3602006	8.07E-08	2.682	2.59E-11	3.515
ADGRG6	adhesion G protein-coupled receptor G6	A_24_P411749	2.98E-04	2.332	2.86E-04	2.622
ADM2	adrenomedullin 2	A_33_P3413905	1.03E-06	3.543	2.14E-11	5.358
AGXT	alanine--glyoxylate and serine--pyruvate aminotransferase	A_33_P3250278	1.40E-02	2.101	6.94E-05	3.340
AK7	adenylate kinase 7	A_23_P105963	5.22E-07	-2.115	4.62E-12	-3.697
AK8	adenylate kinase 8	A_23_P83200	4.76E-06	-2.299	6.79E-09	-2.799
AKIRIN2	akirin 2	A_23_P428827	2.90E-06	2.013	6.88E-10	2.782
AKR1B10	aldo-keto reductase family 1 member B10	A_23_P93641	2.63E-06	-21.180	1.66E-09	-47.907
AKR1B15	aldo-keto reductase family 1 member B15	A_33_P3380992	4.67E-08	-12.939	1.07E-11	-20.830
AKR1C1/AKR1C2	aldo-keto reductase family 1 member C2	A_33_P3365117	1.11E-02	2.314	5.34E-05	3.670
ALAS1	5'-aminolevulinate synthase 1	A_24_P191588	5.01E-10	2.799	2.66E-13	3.613
ALDH3A1	aldehyde dehydrogenase 3 family member A1	A_23_P207213	2.43E-09	-11.898	7.41E-12	-17.969
ALDH3A2	aldehyde dehydrogenase 3 family member A2	A_33_P3336622	4.11E-05	-2.416	2.26E-12	-4.147
ALDH7A1	aldehyde dehydrogenase 7 family member A1	A_33_P3330498	2.54E-03	-2.653	1.33E-13	-3.212
AMDHD1	amidohydrolase domain containing 1	A_32_P122226	9.04E-06	-3.298	1.56E-09	-8.212
AMN1	antagonist of mitotic exit network 1 homolog	A_24_P100830	1.17E-06	2.106	2.92E-08	2.804
ANK3	ankyrin 3	A_33_P3342448	1.62E-05	-2.064	1.15E-08	-3.184
ANKFN1	ankyrin repeat and fibronectin type III domain containing 1	A_23_P350698	5.62E-03	-2.564	2.90E-04	-3.163
ANKMY1	ankyrin repeat and MYND domain containing 1	A_33_P3315554	1.10E-05	-2.056	2.57E-07	-2.534
ANKRD35	ankyrin repeat domain 35	A_23_P325690	4.23E-08	-3.417	3.52E-11	-3.689
ANKRD36C	ankyrin repeat domain 36C	A_21_P0011936	3.52E-04	-2.030	1.12E-04	-2.029
ANLN	anillin actin binding protein	A_23_P356684	4.19E-04	-2.317	1.71E-07	-6.883
ANTXR1	ANTXR cell adhesion molecule 1	A_23_P84576	5.71E-07	-2.179	1.08E-09	-2.089
ANXA1	annexin A1	A_23_P94501	2.32E-07	2.378	8.14E-12	3.126
ANXA3	annexin A3	A_23_P121716	2.22E-11	5.702	1.48E-12	6.006
ANXA8/ANXA8L1	annexin A8	A_32_P105549	7.87E-06	-2.362	1.64E-10	-4.609
AOPEP	aminopeptidase O (putative)	A_23_P73012	6.69E-08	-2.025	2.12E-10	-2.250
APCDD1	APC down-regulated 1	A_23_P337262	1.62E-03	-2.380	3.65E-06	-3.699
APOBEC3F	apolipoprotein B mRNA editing enzyme catalytic subunit 3F	A_23_P357101	1.74E-05	-2.052	4.83E-08	-2.189
AQP3	aquaporin 3 (Gill blood group)	A_33_P3209591	2.44E-03	2.768	4.29E-09	6.712
AREG	amphiregulin	A_23_P259071	1.01E-05	4.061	1.36E-10	10.484
ARG1	arginase 1	A_33_P3319967	6.51E-04	3.134	8.28E-04	3.091
ARG2	arginase 2	A_23_P128728	2.10E-08	9.698	5.12E-16	23.095
ARHGAP21	Rho GTPase activating protein 21	A_23_P115608	5.42E-08	2.176	1.01E-05	2.634
ARHGAP24	Rho GTPase activating protein 24	A_33_P3236030	2.79E-07	-2.667	3.71E-08	-2.972
ARHGEF15	Rho guanine nucleotide exchange factor 15	A_23_P49674	1.05E-05	2.371	7.69E-10	3.510
ARHGEF37	Rho guanine nucleotide exchange factor 37	A_32_P222695	1.05E-08	-2.069	1.03E-14	-4.180
ARHGEF34P	Rho guanine nucleotide exchange factor 34, pseudogene	A_21_P0000616	1.48E-05	2.170	1.71E-07	2.666
ARL9	ADP ribosylation factor like GTPase 9	A_33_P3416882	1.22E-05	-2.459	2.88E-05	-2.385
ARL4D	ADP ribosylation factor like GTPase 4D	A_33_P3392525	2.91E-07	2.041	3.63E-10	2.351
ARNT2	aryl hydrocarbon receptor nuclear translocator 2	A_23_P83579	1.04E-06	2.904	1.46E-07	4.181
ARRB1	arrestin beta 1	A_24_P386622	7.09E-07	-2.421	3.35E-11	-2.909
ARSF	arylsulfatase F	A_23_P304304	1.05E-06	-2.245	2.87E-08	-5.970
ARVCF	ARVCF delta catenin family member	A_33_P3236993	2.93E-03	2.133	1.34E-05	2.960
ASNS	asparagine synthetase (glutamine-hydrolyzing)	A_23_P145694	1.69E-08	3.058	7.63E-13	4.012
ASNSP1	ASNS pseudogene 1	A_21_P0013512	4.31E-09	3.366	1.21E-14	4.311
ASPG	asparaginase	A_23_P76743	9.35E-08	-2.783	1.08E-08	-3.488
ASPM	assembly factor for spindle microtubules	A_23_P52017	2.87E-04	-2.574	3.20E-09	-6.140
ASPN	asporin	A_23_P216429	1.35E-03	-4.447	4.77E-05	-3.535
ATP10B	ATPase phospholipid transporting 10B (putative)	A_23_P311901	7.38E-07	-3.760	5.02E-08	-10.440
ATP13A3	ATPase 13A3	A_24_P183094	3.50E-07	2.258	1.16E-08	2.966
ATP2A1-AS1	--	A_21_P0014321	5.60E-05	-2.020	6.10E-07	-2.098
AVIL	advillin	A_24_P419087	9.52E-04	-2.919	1.05E-07	-3.580
AVPI1	arginine vasopressin induced 1	A_23_P1492	1.31E-03	2.023	2.00E-06	2.817
B3GNT2	UDP-GlcNAc:betaGal beta-1,3-N-acetylglucosaminyltransferase 2	A_23_P500956	6.32E-11	3.545	6.53E-12	4.175
B3GNT3	UDP-GlcNAc:betaGal beta-1,3-N-acetylglucosaminyltransferase 3	A_23_P78980	2.79E-07	2.413	9.41E-06	2.038
B3GNT5	UDP-GlcNAc:betaGal beta-1,3-N-acetylglucosaminyltransferase 5	A_23_P18372	2.25E-08	2.466	2.57E-12	3.316
B3GNT8	UDP-GlcNAc:betaGal beta-1,3-N-acetylglucosaminyltransferase 8	A_23_P101380	1.90E-06	2.933	6.63E-11	4.393
B4GALT6	beta-1,4-galactosyltransferase 6	A_24_P228228	4.41E-05	2.997	3.08E-07	3.945
BAIAP2	BAR/IMD domain containing adaptor protein 2	A_23_P315836	6.15E-06	-2.616	4.40E-10	-4.501
BAIAP2L1	BAR/IMD domain containing adaptor protein 2 like 1	A_33_P3262575	2.31E-07	2.072	4.82E-10	2.667
BAMBI	BMP and activin membrane bound inhibitor	A_23_P52207	1.53E-04	2.389	3.86E-07	3.212
BBOF1	basal body orientation factor 1	A_23_P76983	1.32E-06	-2.088	1.26E-07	-2.335
BBOX1	gamma-butyrobetaine hydroxylase 1	A_23_P127495	1.99E-08	-4.436	8.69E-12	-6.847
BCHE	butyrylcholinesterase	A_23_P212050	1.01E-04	-2.209	4.21E-05	-2.407
BCL11A	BAF chromatin remodeling complex subunit BCL11A	A_24_P402588	5.51E-08	-2.146	2.45E-11	-3.173
BCL2L1	BCL2 like 1	A_23_P210886	3.53E-06	2.068	9.53E-10	2.423
BDH1	3-hydroxybutyrate dehydrogenase 1	A_33_P3252359	9.30E-06	2.059	2.61E-07	3.130
BDNF-AS	BDNF antisense RNA	A_33_P3323842	2.41E-04	-2.106	5.59E-08	-3.551
BIRC5	baculoviral IAP repeat containing 5	A_23_P118815	7.85E-06	-2.392	3.86E-10	-4.783
BLNK	B cell linker	A_24_P64344	3.97E-07	-2.686	1.43E-10	-4.290
BRD3OS	BRD3 opposite strand	A_32_P116058	1.17E-06	-2.232	1.17E-08	-2.932
BRME1	break repair meiotic recombinase recruitment factor 1	A_23_P164814	2.65E-06	-2.019	6.07E-10	-2.581
BSPRY	B-box and SPRY domain containing	A_23_P71946	1.47E-06	2.294	9.68E-11	2.552
BTBD11	BTB domain containing 11	A_23_P419714	6.75E-08	2.787	3.06E-10	2.803
BTN3A1	butyrophilin subfamily 3 member A1	A_24_P329065	1.14E-08	-2.363	2.33E-09	-2.694
C10orf99	chromosome 10 open reading frame 99	A_33_P3392405	3.09E-05	-2.179	5.25E-05	-3.046
C12orf56	chromosome 12 open reading frame 56	A_32_P158786	1.25E-08	3.362	5.07E-13	6.305
C14orf93	chromosome 14 open reading frame 93	A_23_P48581	2.10E-08	-2.115	5.45E-13	-3.379
C14orf132	chromosome 14 open reading frame 132	A_19_P00321588	2.89E-07	-2.579	3.62E-06	-2.300
C16orf74	chromosome 16 open reading frame 74	A_24_P289178	6.35E-07	4.898	5.72E-10	7.459
C17orf67	chromosome 17 open reading frame 67	A_24_P712562	1.46E-03	2.195	1.03E-04	2.586
C17orf97	chromosome 17 open reading frame 97	A_33_P3356320	6.98E-06	-2.851	1.82E-06	-4.814
C1orf68	chromosome 1 open reading frame 68	A_33_P3285456	5.74E-04	-3.189	4.62E-03	-2.728
C1orf167	chromosome 1 open reading frame 167	A_24_P306594	1.37E-08	-3.080	1.99E-10	-3.337
C1orf210	chromosome 1 open reading frame 210	A_32_P42946	8.87E-07	2.787	1.36E-12	4.240
C1orf220	chromosome 1 putative open reading frame 220	A_33_P3259865	1.40E-10	-2.661	4.44E-12	-3.210
C1QB	complement C1q B chain	A_23_P137366	3.35E-08	-2.971	8.27E-05	-2.123
C20orf27	chromosome 20 open reading frame 27	A_23_P28878	2.75E-06	-2.322	4.60E-11	-2.607
C2CD4B	C2 calcium dependent domain containing 4B	A_24_P788878	1.67E-04	-2.240	2.11E-05	-2.229
C2CD4C	C2 calcium dependent domain containing 4C	A_33_P3215412	4.42E-07	3.640	7.98E-11	5.203
C2orf92	chromosome 2 open reading frame 92	A_21_P0011824	5.48E-07	-2.097	1.12E-07	-2.605
C5orf38	chromosome 5 open reading frame 38	A_23_P331235	2.02E-07	-2.127	1.11E-10	-2.541
C6orf141	chromosome 6 open reading frame 141	A_33_P3847514	6.54E-07	3.941	8.09E-13	7.192
C8orf48	chromosome 8 open reading frame 48	A_23_P301984	8.89E-05	-2.246	1.75E-06	-3.740
CA2	carbonic anhydrase 2	A_23_P8913	1.67E-06	2.423	4.97E-05	2.086
CABLES1	Cdk5 and Abl enzyme substrate 1	A_23_P422851	9.09E-09	-2.712	9.14E-11	-2.818
CABYR	calcium binding tyrosine phosphorylation regulated	A_23_P314712	6.52E-06	-3.298	4.79E-09	-3.422
CACNA1S	calcium voltage-gated channel subunit alpha1 S	A_23_P85765	8.08E-06	3.257	6.01E-10	4.599
CAMK2B	calcium/calmodulin dependent protein kinase II beta	A_23_P42882	5.28E-05	2.456	3.16E-06	2.333
CAMK2N2	calcium/calmodulin dependent protein kinase II inhibitor 2	A_33_P3244283	3.40E-04	2.385	1.99E-05	2.373
CAPN14	calpain 14	A_32_P167076	1.12E-03	-2.161	1.15E-07	-4.459
CAPS2	calcyphosine 2	A_32_P209208	9.07E-05	-2.043	1.12E-06	-2.711
CARD9	caspase recruitment domain family member 9	A_23_P500433	2.99E-10	-7.024	7.58E-13	-12.223
CAST	calpastatin	A_21_P0004035	4.67E-05	-2.758	5.66E-09	-3.829
CBS/LOC102724560	cystathionine beta-synthase	A_23_P166306	2.62E-06	2.353	1.11E-06	2.481
CCDC9	coiled-coil domain containing 9	A_33_P3345936	8.58E-08	2.462	2.75E-11	3.104
CCDC138	coiled-coil domain containing 138	A_23_P311144	9.47E-04	-2.196	7.51E-08	-3.127
CCDC171	coiled-coil domain containing 171	A_32_P395879	1.39E-05	-2.557	6.70E-10	-5.389
CCDC85A	coiled-coil domain containing 85A	A_23_P349566	5.46E-03	-2.196	2.62E-03	-2.318
CCDC88C	coiled-coil domain containing 88C	A_23_P379945	1.67E-03	-2.287	1.75E-07	-2.834
CCL27	C-C motif chemokine ligand 27	A_23_P135248	6.36E-04	-2.769	3.90E-06	-3.228
CCNB1	cyclin B1	A_23_P122197	4.24E-05	-2.241	3.21E-11	-4.003
CCNE1	cyclin E1	A_23_P209200	1.71E-04	2.514	5.44E-09	4.520
CCR5	C-C motif chemokine receptor 5	A_23_P412321	6.57E-06	-2.217	5.13E-07	-2.256
CD14	CD14 molecule	A_33_P3284508	2.77E-07	2.831	7.08E-03	2.010
CD24	CD24 molecule	A_33_P3369844	1.99E-07	2.816	1.46E-12	4.313
CD68	CD68 molecule	A_23_P15394	3.30E-05	2.077	3.73E-08	3.380
CD207	CD207 molecule	A_23_P39790	7.36E-11	-17.608	2.65E-15	-36.843
CD274	CD274 molecule	A_33_P3381513	7.03E-05	2.579	3.19E-07	3.520
CD109-AS1	CD109 antisense RNA 1	A_21_P0014150	2.10E-07	-5.046	6.01E-11	-6.836
CD164L2	CD164 molecule like 2	A_33_P3417437	2.42E-06	-2.371	3.94E-12	-4.653
CD1A	CD1a molecule	A_23_P402670	6.86E-12	-12.341	1.10E-11	-41.189
CDC7	cell division cycle 7	A_23_P148807	7.25E-04	-2.152	6.81E-07	-3.037
CDCA3	cell division cycle associated 3	A_24_P218979	6.81E-05	-2.157	2.25E-10	-4.106
CDCA7	cell division cycle associated 7	A_23_P251421	2.08E-05	-2.221	7.16E-11	-4.107
CDCP1	CUB domain containing protein 1	A_24_P160401	1.47E-05	2.456	4.17E-09	3.584
CDHR1	cadherin related family member 1	A_24_P358805	6.53E-04	-2.561	2.74E-07	-5.151
CDT1	chromatin licensing and DNA replication factor 1	A_33_P3386262	2.69E-04	-2.041	2.27E-05	-2.142
CDYL2	chromodomain Y like 2	A_19_P00320729	4.74E-08	3.865	1.29E-12	5.682
CEACAM1	CEA cell adhesion molecule 1	A_24_P382319	1.53E-09	9.955	5.56E-15	28.518
CEACAM3	CEA cell adhesion molecule 3	A_33_P3301331	1.35E-07	5.914	5.32E-14	15.953
CENPA	centromere protein A	A_24_P413884	4.57E-03	-2.227	1.08E-08	-6.371
CENPF	centromere protein F	A_23_P401	1.24E-04	-2.659	9.63E-10	-5.005
CENPM	centromere protein M	A_33_P3387831	3.44E-05	-2.516	1.12E-08	-4.004
CENPP	centromere protein P	A_33_P3245321	1.15E-10	-5.347	6.33E-13	-7.051
CEP162	centrosomal protein 162	A_23_P145424	1.19E-04	-2.036	7.98E-06	-2.326
CERS3	ceramide synthase 3	A_33_P3408305	7.50E-05	2.077	4.52E-07	2.276
CFAP44	cilia and flagella associated protein 44	A_24_P14932	9.80E-05	-2.212	1.22E-07	-2.627
CFAP73	cilia and flagella associated protein 73	A_33_P3359027	6.33E-05	-2.418	2.90E-07	-3.517
CFAP92	cilia and flagella associated protein 92 (putative)	A_32_P163739	3.06E-06	-2.092	2.24E-10	-2.394
CFAP418	cilia and flagella associated protein 418	A_33_P3293207	8.25E-07	-2.123	4.59E-11	-2.836
CGA	glycoprotein hormones, alpha polypeptide	A_23_P42386	6.98E-04	5.546	3.96E-04	5.736
CHAC1	ChaC glutathione specific gamma-glutamylcyclotransferase 1	A_33_P3376965	1.59E-03	3.333	1.92E-08	11.727
CHKB-DT	CHKB divergent transcript	A_21_P0010470	9.11E-06	-2.015	4.35E-10	-2.698
CHRNA3	cholinergic receptor nicotinic alpha 3 subunit	A_33_P3388148	1.08E-08	7.081	3.71E-12	10.079
CHROMR	--	A_21_P0014089	7.98E-07	-2.218	7.60E-09	-2.615
CHST6	carbohydrate sulfotransferase 6	A_23_P106922	1.47E-06	5.756	1.67E-07	6.679
CIDEA	cell death inducing DFFA like effector a	A_23_P376704	5.52E-04	2.536	1.59E-06	3.536
CKAP2	cytoskeleton associated protein 2	A_23_P151405	5.42E-08	-2.594	7.29E-13	-3.752
CKB	creatine kinase B	A_23_P25674	7.31E-09	-2.228	1.32E-12	-3.052
CLCA2	chloride channel accessory 2	A_23_P397248	2.97E-07	-2.924	2.36E-12	-8.760
CLCN4	chloride voltage-gated channel 4	A_33_P3415097	5.88E-05	-3.548	2.03E-05	-3.106
CLDN7	claudin 7	A_23_P164284	4.54E-09	3.797	1.30E-10	3.948
CLDN8	claudin 8	A_23_P427014	6.24E-05	-2.913	2.38E-04	-2.506
CLEC2A	C-type lectin domain family 2 member A	A_33_P3295348	1.75E-10	-6.794	8.74E-13	-15.395
CLLU1-AS1	CLLU1 antisense RNA 1	A_33_P3396404	7.50E-05	-3.688	1.95E-06	-7.520
CLXN	calaxin	A_23_P146294	1.09E-03	-2.140	5.14E-06	-3.518
CMAHP	cytidine monophospho-N-acetylneuraminic acid hydroxylase, pseudogene	A_23_P351467	2.04E-06	-2.619	2.83E-05	-2.293
CMPK2	cytidine/uridine monophosphate kinase 2	A_33_P3401826	7.69E-06	-3.078	1.53E-07	-3.294
CNNM3-DT	CNNM3 divergent transcript	A_33_P3358621	1.88E-06	-2.757	1.19E-05	-2.602
CNPY4	canopy FGF signaling regulator 4	A_23_P157038	4.89E-06	-2.145	1.34E-10	-2.169
CNTNAP3	contactin associated protein family member 3	A_23_P9135	1.08E-05	-2.583	8.76E-12	-3.900
CNTNAP3B	contactin associated protein family member 3B	A_33_P3281667	5.29E-05	-2.339	6.47E-11	-3.674
COL17A1	collagen type XVII alpha 1 chain	A_23_P501010	3.30E-03	-2.144	3.17E-04	-2.524
COL4A4	collagen type IV alpha 4 chain	A_33_P3227400	2.62E-08	3.177	1.09E-10	4.057
COL7A1	collagen type VII alpha 1 chain	A_23_P144071	7.91E-04	-2.325	9.62E-06	-2.335
COL9A3	collagen type IX alpha 3 chain	A_23_P40108	2.32E-07	-2.125	4.41E-12	-3.564
COMMD9	COMM domain containing 9	A_33_P3483909	6.96E-04	-2.581	5.31E-07	-3.313
COMP	cartilage oligomeric matrix protein	A_24_P264943	3.51E-03	-2.489	1.15E-03	-2.196
COQ8A	coenzyme Q8A	A_23_P85598	2.93E-04	-2.011	8.95E-08	-2.339
CP	ceruloplasmin	A_33_P3296587	1.25E-02	-2.870	3.37E-03	-2.213
CPT1A	carnitine palmitoyltransferase 1A	A_23_P104563	5.32E-10	2.466	6.09E-10	2.296
CRACDL	CRACD like	A_24_P272313	7.01E-10	-3.086	1.29E-11	-3.438
CREB3L4	cAMP responsive element binding protein 3 like 4	A_33_P3345708	2.46E-07	-4.355	2.82E-10	-4.788
CRIM1-DT	CRIM1 divergent transcript	A_21_P0002658	1.11E-03	-2.049	1.86E-05	-2.356
CRNN	cornulin	A_23_P115202	1.66E-07	3.711	1.84E-09	3.715
CROT	carnitine O-octanoyltransferase	A_23_P168669	2.25E-08	-2.583	2.10E-12	-4.668
CSF1R	colony stimulating factor 1 receptor	A_23_P110791	1.72E-12	-4.920	1.03E-14	-8.266
CSRNP3	cysteine and serine rich nuclear protein 3	A_33_P3420043	8.87E-07	-3.860	1.57E-08	-5.133
CTB-49A3.2	--	A_21_P0014616	1.82E-03	-4.705	1.23E-05	-6.806
CTNNBIP1	catenin beta interacting protein 1	A_23_P23584	1.03E-05	-2.009	1.66E-10	-3.083
CTSL	cathepsin L	A_23_P94533	1.58E-08	4.890	1.04E-11	6.535
CTSLP2	cathepsin L pseudogene 2	A_33_P3299898	2.21E-08	5.714	8.05E-13	7.181
CTSLP8	cathepsin L pseudogene 8	A_21_P0000597	2.14E-09	6.295	1.67E-14	7.640
CX3CR1	C-X3-C motif chemokine receptor 1	A_23_P407565	2.43E-09	-12.269	8.45E-12	-18.596
CYB5R2	cytochrome b5 reductase 2	A_33_P3381265	1.90E-02	2.438	3.10E-04	3.238
CYP1A1	cytochrome P450 family 1 subfamily A member 1	A_23_P163402	1.75E-03	-2.210	7.73E-08	-3.458
CYP24A1	cytochrome P450 family 24 subfamily A member 1	A_23_P28815	1.27E-09	8.223	1.57E-10	9.604
CYP27B1	cytochrome P450 family 27 subfamily B member 1	A_23_P36397	6.99E-10	5.596	9.46E-12	7.675
CYP2J2	cytochrome P450 family 2 subfamily J member 2	A_23_P103486	5.06E-06	-2.562	4.82E-12	-5.545
CYP4B1	cytochrome P450 family 4 subfamily B member 1	A_23_P114713	4.08E-03	-3.294	6.87E-04	-3.169
CYP4F3	cytochrome P450 family 4 subfamily F member 3	A_33_P3294277	9.24E-04	2.277	1.16E-05	2.707
CYP4F22	cytochrome P450 family 4 subfamily F member 22	A_24_P331150	1.57E-02	3.264	4.91E-04	4.236
CYSLTR1	cysteinyl leukotriene receptor 1	A_23_P22660	2.72E-09	-4.187	1.16E-11	-3.984
CYSTM1	cysteine rich transmembrane module containing 1	A_23_P259506	8.34E-11	2.337	5.12E-16	3.369
D2HGDH	D-2-hydroxyglutarate dehydrogenase	A_23_P376627	4.56E-04	-2.248	1.94E-07	-3.341
DACT2	dishevelled binding antagonist of beta catenin 2	A_24_P289260	7.64E-07	-5.395	1.01E-08	-5.282
DAPL1	death associated protein like 1	A_33_P3262742	3.92E-04	-2.826	1.61E-05	-2.734
DAPP1	dual adaptor of phosphotyrosine and 3-phosphoinositides 1	A_23_P255444	9.94E-10	2.487	6.20E-09	2.389
DCANP1	dendritic cell associated nuclear protein	A_23_P81441	3.24E-05	-3.522	3.05E-07	-4.063
DCBLD1	discoidin, CUB and LCCL domain containing 1	A_33_P3257330	4.30E-04	2.008	1.05E-06	2.373
DCST1-AS1	DCST1 antisense RNA 1	A_21_P0014077	1.83E-04	-2.334	4.10E-08	-3.363
DDX58	DExD/H-box helicase 58	A_33_P3418170	1.14E-09	-3.388	4.84E-13	-5.402
DDX60	DExD/H-box helicase 60	A_23_P41470	3.84E-06	-2.438	3.08E-09	-3.419
DEDD2	death effector domain containing 2	A_24_P207479	3.43E-05	2.104	1.62E-08	3.157
DEFB103A/DEFB103B	defensin beta 103B	A_23_P169017	2.85E-02	2.255	1.06E-05	6.098
DENND1B	DENN domain containing 1B	A_21_P0000124	3.22E-05	2.118	2.14E-07	2.881
DENND1C	DENN domain containing 1C	A_23_P78608	1.27E-04	-2.145	2.82E-09	-2.860
DHRS7	dehydrogenase/reductase 7	A_23_P117506	5.12E-11	2.383	5.42E-12	2.364
DIAPH3	diaphanous related formin 3	A_23_P162719	4.54E-09	-4.066	1.15E-14	-6.231
DIS3L	DIS3 like exosome 3'-5' exoribonuclease	A_23_P65741	3.90E-06	-2.081	4.84E-07	-3.124
DLG2	discs large MAGUK scaffold protein 2	A_32_P229618	1.02E-09	-18.097	2.19E-13	-65.182
DLGAP5	DLG associated protein 5	A_23_P88331	2.59E-03	-2.269	2.72E-07	-4.204
DNAAF11	dynein axonemal assembly factor 11	A_23_P112004	6.86E-08	-2.587	9.00E-10	-3.783
DNAH9	dynein axonemal heavy chain 9	A_23_P164068	1.64E-09	-7.596	7.64E-12	-11.907
DNAH11	dynein axonemal heavy chain 11	A_32_P19806	6.54E-06	-2.199	1.67E-09	-2.828
DNAJB5	DnaJ heat shock protein family (Hsp40) member B5	A_23_P112241	3.82E-09	3.295	5.12E-16	6.372
DNMT3B	DNA methyltransferase 3 beta	A_23_P28953	7.19E-09	2.070	2.43E-11	3.056
DOCK11	dedicator of cytokinesis 11	A_23_P148584	5.27E-05	2.153	4.59E-06	2.469
DRAP1	DR1 associated protein 1	A_23_P138856	7.94E-06	2.202	9.79E-11	3.739
DSC1	desmocollin 1	A_23_P38696	5.81E-04	-2.364	4.64E-06	-3.432
DSCR10	Down syndrome critical region 10	A_33_P3436732	1.71E-06	2.019	2.73E-08	2.455
DSG3	desmoglein 3	A_33_P3348747	2.05E-08	2.542	4.67E-10	3.149
DTWD2	DTW domain containing 2	A_23_P346982	7.05E-05	-2.049	1.45E-07	-2.486
DUSP5	dual specificity phosphatase 5	A_23_P150018	3.78E-09	2.452	1.20E-13	4.611
DUSP6	dual specificity phosphatase 6	A_23_P139704	1.26E-07	4.678	5.39E-12	8.360
DUSP7	dual specificity phosphatase 7	A_24_P51855	2.47E-03	2.163	3.72E-05	2.772
DUSP13	dual specificity phosphatase 13	A_23_P104471	4.25E-09	-2.810	2.87E-09	-2.481
DUSP19	dual specificity phosphatase 19	A_23_P90933	1.25E-04	-2.323	2.95E-08	-4.588
DYNC2H1	dynein cytoplasmic 2 heavy chain 1	A_23_P147397	7.03E-06	-2.030	2.35E-08	-2.337
DYSF	dysferlin	A_23_P39931	1.60E-06	2.341	1.19E-04	2.086
DZIP3	DAZ interacting zinc finger protein 3	A_33_P3267651	7.09E-08	-2.373	7.06E-11	-3.198
DZIP1L	DAZ interacting zinc finger protein 1 like	A_23_P384635	5.00E-04	-2.384	5.52E-05	-2.565
EBI3	Epstein-Barr virus induced 3	A_23_P119478	3.06E-06	-2.784	4.06E-06	-3.304
EEF2K	eukaryotic elongation factor 2 kinase	A_33_P3342410	1.27E-09	-5.773	3.34E-13	-5.934
EFHC2	EF-hand domain containing 2	A_33_P3289576	3.77E-08	-5.780	1.13E-07	-6.426
EFHD2	EF-hand domain family member D2	A_23_P23443	6.75E-08	2.291	1.94E-10	3.035
EFL1	elongation factor like GTPase 1	A_23_P152055	1.93E-11	3.807	7.61E-15	5.035
EFS	embryonal Fyn-associated substrate	A_23_P48561	2.88E-08	-2.163	8.35E-12	-2.989
EHHADH	enoyl-CoA hydratase and 3-hydroxyacyl CoA dehydrogenase	A_24_P123119	4.03E-03	-2.039	1.60E-09	-6.032
EHMT2	euchromatic histone lysine methyltransferase 2	A_23_P214638	2.02E-06	-2.165	3.70E-07	-2.734
EID3	EP300 interacting inhibitor of differentiation 3	A_23_P65068	2.55E-09	2.832	1.85E-12	4.954
EIF1B-AS1	--	A_21_P0000618	8.92E-06	-2.919	1.65E-08	-4.639
EIF2S2	eukaryotic translation initiation factor 2 subunit beta	A_32_P157965	2.64E-07	2.244	9.42E-13	2.449
EIF4EBP1	eukaryotic translation initiation factor 4E binding protein 1	A_23_P22224	4.06E-07	2.264	5.47E-11	2.465
EIF5A2	eukaryotic translation initiation factor 5A2	A_24_P380022	1.58E-05	2.236	1.98E-09	3.454
ELOVL1	ELOVL fatty acid elongase 1	A_23_P23380	6.25E-05	2.106	6.79E-08	2.718
ELOVL4	ELOVL fatty acid elongase 4	A_23_P82065	2.31E-07	2.502	9.14E-09	3.260
ELOVL7	ELOVL fatty acid elongase 7	A_23_P359277	4.31E-09	2.544	4.23E-13	4.472
ENDOG	endonuclease G	A_23_P83266	3.68E-09	-2.758	5.72E-10	-3.265
ENHO	energy homeostasis associated	A_33_P3405114	7.49E-04	2.163	2.27E-06	2.712
ENKUR	enkurin, TRPC channel interacting protein	A_24_P215240	3.15E-07	6.266	1.11E-10	15.916
ENTPD7	ectonucleoside triphosphate diphosphohydrolase 7	A_24_P112447	3.07E-07	2.282	2.73E-10	2.654
EPGN	epithelial mitogen	A_24_P205994	6.45E-09	7.142	2.58E-09	9.103
EPHA2	EPH receptor A2	A_23_P149281	1.36E-05	2.765	1.88E-10	4.705
EPHB6	EPH receptor B6	A_23_P145935	1.67E-07	-2.941	4.54E-10	-3.955
EPHX2	epoxide hydrolase 2	A_23_P8834	5.52E-05	-2.317	6.19E-09	-3.292
ERAP2	endoplasmic reticulum aminopeptidase 2	A_23_P30243	9.40E-08	-2.310	1.95E-10	-2.677
ERCC1	ERCC excision repair 1, endonuclease non-catalytic subunit	A_33_P3365037	8.97E-07	2.503	1.17E-08	3.548
ERCC6L2-AS1	--	A_33_P3223660	1.96E-07	-2.005	8.61E-10	-2.309
EREG	epiregulin	A_23_P41344	1.15E-07	2.468	3.34E-07	3.194
ERGIC1	endoplasmic reticulum-golgi intermediate compartment 1	A_24_P97770	1.31E-06	2.077	3.23E-11	3.389
ERP27	endoplasmic reticulum protein 27	A_23_P139687	1.45E-02	-3.427	3.76E-03	-5.271
ESPN	espin	A_23_P12405	6.10E-10	-6.326	8.74E-13	-11.592
ESR1	estrogen receptor 1	A_23_P309739	3.49E-07	-3.144	4.62E-09	-2.580
ESYT3	extended synaptotagmin 3	A_33_P3295098	1.26E-05	2.032	5.34E-09	2.487
EVL	Enah/Vasp-like	A_23_P140427	3.13E-05	-2.046	8.68E-11	-3.058
EXOC3L4	exocyst complex component 3 like 4	A_33_P3360972	2.26E-03	-2.038	1.55E-04	-2.188
EXPH5	exophilin 5	A_23_P403335	2.21E-08	-2.394	2.18E-08	-2.676
F2R	coagulation factor II thrombin receptor	A_23_P213562	1.81E-05	-2.805	1.32E-10	-4.295
FA2H	fatty acid 2-hydroxylase	A_23_P49448	1.73E-05	2.086	2.96E-10	3.335
FADS6	fatty acid desaturase 6	A_24_P211842	9.03E-07	-4.058	7.97E-09	-6.282
FAM110C	family with sequence similarity 110 member C	A_24_P50248	1.60E-05	3.514	1.78E-10	6.198
FAM110D	family with sequence similarity 110 member D	A_23_P46131	3.64E-09	-3.048	3.83E-07	-2.223
FAM153A/FAM153B	family with sequence similarity 153 member B	A_21_P0000787	9.05E-04	2.382	1.40E-03	2.208
FAM153CP	protein FAM153C	A_19_P00802168	1.42E-03	2.076	5.81E-04	2.061
FAM161A	FAM161 centrosomal protein A	A_32_P68533	9.78E-06	-2.083	3.42E-09	-2.925
FAM201A	family with sequence similarity 201 member A	A_33_P3381328	5.99E-09	-2.668	5.27E-10	-4.363
FAM238C	family with sequence similarity 238 member C	A_21_P0010860	6.52E-05	-4.898	6.54E-09	-13.495
FAM240C	family with sequence similarity 240 member C	A_33_P3409493	2.01E-09	-5.649	2.01E-11	-8.873
FAM81A	family with sequence similarity 81 member A	A_23_P423482	2.77E-03	-2.556	4.92E-07	-4.139
FAM83A	family with sequence similarity 83 member A	A_24_P43810	7.84E-07	6.173	3.56E-11	8.755
FAM83A-AS1	FAM83A antisense RNA 1	A_33_P3281473	3.73E-06	3.822	6.06E-10	8.062
FAM83D	family with sequence similarity 83 member D	A_23_P323751	1.71E-04	-4.753	8.26E-08	-12.362
FAM90A1	family with sequence similarity 90 member A1	A_23_P151059	1.92E-05	-2.310	1.40E-09	-4.899
FAM95C	family with sequence similarity 95 member C	A_21_P0014228	3.49E-04	-2.219	1.01E-04	-3.088
FAT2	FAT atypical cadherin 2	A_23_P81507	2.91E-06	-2.071	8.97E-11	-3.359
FAT3	FAT atypical cadherin 3	A_33_P3257513	5.21E-05	-2.175	1.17E-05	-2.308
FBF1	Fas binding factor 1	A_33_P3324065	4.18E-05	-2.774	3.76E-05	-2.945
FBLIM1	filamin binding LIM protein 1	A_23_P337934	5.27E-09	5.118	1.42E-13	9.401
FBXO15	F-box protein 15	A_23_P342709	7.23E-05	-2.878	1.32E-06	-3.894
FBXW10B	F-box and WD repeat domain containing 10B	A_23_P352426	4.02E-06	2.784	7.41E-10	4.231
FCER1A	Fc epsilon receptor Ia	A_23_P103765	6.03E-07	-7.594	1.45E-08	-9.182
FCGBP	Fc gamma binding protein	A_23_P21495	1.47E-04	-2.680	1.21E-05	-2.941
FDXR	ferredoxin reductase	A_23_P38154	2.68E-08	-2.157	1.56E-12	-3.557
FERMT1	FERM domain containing kindlin 1	A_33_P3262949	4.55E-03	-2.332	9.07E-04	-2.163
FGFR2	fibroblast growth factor receptor 2	A_23_P303145	1.53E-05	-2.381	1.87E-11	-3.644
FGFR3	fibroblast growth factor receptor 3	A_23_P212830	1.82E-07	-3.479	3.16E-12	-8.977
FIG4	FIG4 phosphoinositide 5-phosphatase	A_33_P3337977	5.75E-07	2.345	1.90E-10	3.162
FKBP1A	FKBP prolyl isomerase 1A	A_23_P397238	1.43E-07	2.085	6.86E-09	2.515
FKTN	fukutin	A_23_P216622	1.99E-04	-2.030	4.68E-03	-2.274
FLJ43315	--	A_33_P3363188	3.43E-07	3.051	1.11E-10	4.339
FLRT3	fibronectin leucine rich transmembrane protein 3	A_33_P3418833	1.18E-04	3.423	1.47E-10	5.620
FMNL2	formin like 2	A_32_P193080	1.11E-11	3.109	9.04E-15	3.622
FMO2	flavin containing dimethylaniline monoxygenase 2	A_33_P3275702	2.75E-03	3.111	5.84E-06	11.598
FNDC10	fibronectin type III domain containing 10	A_33_P3368049	4.96E-06	-2.478	2.36E-11	-6.157
FNDC11	fibronectin type III domain containing 11	A_33_P3405459	2.77E-09	3.471	3.23E-09	3.217
FOSL1	FOS like 1, AP-1 transcription factor subunit	A_23_P161624	3.96E-03	2.065	1.50E-07	4.531
FOXI2	forkhead box I2	A_33_P3269408	6.07E-08	2.580	3.68E-12	3.367
FOXN2	forkhead box N2	A_33_P3278475	1.34E-06	2.325	2.04E-10	3.260
FOXP1	forkhead box P1	A_33_P3214303	3.36E-06	3.077	1.03E-09	5.230
FOXQ1	forkhead box Q1	A_32_P164246	6.57E-05	2.204	1.49E-10	4.059
FRAS1	Fraser extracellular matrix complex subunit 1	A_32_P107876	2.41E-05	-2.004	5.91E-07	-2.363
FRAT1	FRAT regulator of WNT signaling pathway 1	A_33_P3367899	1.12E-06	-2.151	6.50E-08	-2.605
FRK	fyn related Src family tyrosine kinase	A_23_P133665	1.31E-06	-2.528	1.55E-06	-3.189
FRMD3	FERM domain containing 3	A_33_P3406072	6.27E-04	-2.562	4.78E-04	-2.034
FRMD4A	FERM domain containing 4A	A_24_P942321	1.75E-05	-2.502	1.19E-08	-3.465
FSCN1	fascin actin-bundling protein 1	A_33_P3411075	1.46E-07	2.408	3.29E-10	2.721
FTCDNL1	formiminotransferase cyclodeaminase N-terminal like	A_32_P105083	2.41E-02	-2.141	5.23E-04	-2.348
FUT3	fucosyltransferase 3 (Lewis blood group)	A_23_P360316	1.97E-05	3.094	4.81E-07	3.175
FUT6	fucosyltransferase 6	A_33_P3222228	3.72E-03	2.903	1.64E-04	3.821
FXYD3	FXYD domain containing ion transport regulator 3	A_33_P3228450	2.14E-11	-3.590	1.25E-14	-7.155
GALM	galactose mutarotase	A_24_P212539	1.90E-07	-2.210	1.29E-06	-2.102
GALNT3	polypeptide N-acetylgalactosaminyltransferase 3	A_24_P114249	7.01E-10	2.318	3.59E-12	2.862
GALT	galactose-1-phosphate uridylyltransferase	A_23_P502035	1.90E-07	-2.000	1.41E-10	-2.853
GAMT	guanidinoacetate N-methyltransferase	A_24_P19228	3.27E-06	-2.555	6.44E-04	-2.146
GAREM1	GRB2 associated regulator of MAPK1 subtype 1	A_23_P66948	5.93E-06	2.223	1.01E-09	2.869
GARS1	glycyl-tRNA synthetase 1	A_24_P154948	6.46E-06	2.290	1.23E-10	3.007
GAS1	growth arrest specific 1	A_23_P83134	9.04E-04	-2.153	5.01E-07	-2.137
GAS2	growth arrest specific 2	A_32_P24140	5.84E-05	3.978	2.97E-11	18.309
GAS6	growth arrest specific 6	A_23_P146922	5.52E-07	-2.404	1.45E-06	-2.226
GASAL1	growth arrest associated lncRNA 1	A_21_P0005617	6.30E-12	-5.461	2.84E-14	-7.693
GATB	glutamyl-tRNA amidotransferase subunit B	A_23_P92552	1.29E-07	-2.309	8.30E-12	-3.575
GATM	glycine amidinotransferase	A_23_P129064	1.29E-06	-2.507	1.78E-11	-5.412
GDAP1	ganglioside induced differentiation associated protein 1	A_33_P3422659	1.12E-04	-2.450	4.96E-08	-3.946
GDPD2	glycerophosphodiester phosphodiesterase domain containing 2	A_23_P217498	6.26E-04	-3.606	5.91E-06	-7.531
GFPT1	glutamine--fructose-6-phosphate transaminase 1	A_33_P3243153	1.30E-08	2.822	2.60E-15	4.477
GFUS	GDP-L-fucose synthase	A_23_P94301	6.35E-07	-2.154	1.20E-09	-3.785
GGCT	gamma-glutamylcyclotransferase	A_33_P3419912	8.07E-07	2.029	2.52E-10	4.168
GGH	gamma-glutamyl hydrolase	A_33_P3308105	2.37E-06	2.481	1.68E-04	2.267
GJB3	gap junction protein beta 3	A_24_P379233	1.44E-06	2.674	4.12E-10	3.396
GJB5	gap junction protein beta 5	A_23_P35293	1.09E-05	2.342	3.67E-09	2.887
GK	glycerol kinase	A_33_P3413840	9.32E-08	3.731	1.74E-13	11.726
GK3P	glycerol kinase 3 pseudogene	A_21_P0012676	7.84E-07	3.053	5.00E-13	8.000
GLYATL1	glycine-N-acyltransferase like 1	A_23_P370666	7.14E-05	-2.566	5.32E-07	-3.022
GM2A	GM2 ganglioside activator	A_24_P925314	3.62E-09	-2.487	9.04E-15	-3.814
GNA15	G protein subunit alpha 15	A_24_P331128	5.74E-06	2.403	9.25E-08	2.565
GOLGA7B	golgin A7 family member B	A_33_P3356776	1.92E-06	2.098	1.18E-08	2.349
GPAT3	glycerol-3-phosphate acyltransferase 3	A_23_P69810	9.35E-08	2.389	1.14E-12	3.749
GPR155	G protein-coupled receptor 155	A_33_P3399363	2.41E-06	-2.220	2.58E-11	-4.563
GPR183	G protein-coupled receptor 183	A_23_P25566	5.27E-08	2.707	5.90E-09	3.144
GPRIN1	G protein regulated inducer of neurite outgrowth 1	A_24_P160466	4.84E-05	2.856	9.35E-08	4.831
GPT	glutamic--pyruvic transaminase	A_33_P3301871	2.13E-09	-4.602	1.31E-14	-6.209
GPX2	glutathione peroxidase 2	A_23_P3038	6.30E-12	-6.149	6.44E-13	-8.645
GRAMD1B	GRAM domain containing 1B	A_21_P0011028	1.15E-06	2.797	9.16E-10	4.448
GRAMD2B	GRAM domain containing 2B	A_23_P22350	9.37E-06	2.040	3.84E-07	2.472
GRB7	growth factor receptor bound protein 7	A_23_P163992	1.63E-05	2.410	2.36E-08	3.258
GRHL3	grainyhead like transcription factor 3	A_23_P52067	1.70E-06	2.253	1.97E-11	3.130
GRK6	G protein-coupled receptor kinase 6	A_23_P257256	1.48E-05	2.111	3.13E-08	2.535
GSAP	gamma-secretase activating protein	A_23_P416894	4.54E-09	2.477	1.24E-10	2.897
GSDMA	gasdermin A	A_23_P152605	1.22E-05	2.565	3.00E-08	3.188
GSTA3	glutathione S-transferase alpha 3	A_33_P3257891	7.01E-10	-5.275	1.26E-14	-11.085
GSTA4	glutathione S-transferase alpha 4	A_23_P110941	5.06E-08	-2.157	1.03E-14	-4.599
GSTA5	glutathione S-transferase alpha 5	A_23_P93141	3.19E-10	-5.611	1.66E-12	-9.543
GSTT2/GSTT2B	glutathione S-transferase theta 2B	A_33_P3289045	1.25E-03	-2.942	3.29E-04	-3.390
GUSBP16	GUSB pseudogene 16	A_32_P156373	2.13E-06	-4.357	4.66E-10	-8.211
H3-7	H3.7 histone (putative)	A_33_P3229239	4.74E-02	2.108	1.88E-04	2.362
HAAO	3-hydroxyanthranilate 3,4-dioxygenase	A_33_P3244122	1.09E-07	-2.100	6.30E-09	-2.158
HACD4	3-hydroxyacyl-CoA dehydratase 4	A_23_P83175	1.31E-06	-2.061	5.44E-08	-2.363
HAL	histidine ammonia-lyase	A_23_P61637	1.38E-04	-2.845	5.05E-08	-4.640
HAS3	hyaluronan synthase 3	A_23_P393034	2.77E-09	3.439	1.40E-13	6.008
HBEGF	heparin binding EGF like growth factor	A_24_P140608	6.34E-07	4.056	1.84E-12	8.427
HCK	HCK proto-oncogene, Src family tyrosine kinase	A_24_P365526	4.83E-07	-2.170	1.66E-08	-2.498
HELLS	helicase, lymphoid specific	A_23_P12816	9.77E-06	-2.191	3.07E-06	-2.657
HERC6	HECT and RLD domain containing E3 ubiquitin protein ligase family member 6	A_33_P3315779	1.04E-05	-2.729	6.37E-07	-3.561
HES2	hes family bHLH transcription factor 2	A_23_P304716	2.01E-09	-3.976	1.29E-13	-11.098
HES5	hes family bHLH transcription factor 5	A_32_P234184	3.10E-05	-2.139	1.35E-06	-2.380
HEXIM2	HEXIM P-TEFb complex subunit 2	A_23_P377214	1.42E-09	-2.423	6.33E-13	-3.369
HHAT	hedgehog acyltransferase	A_23_P136355	1.48E-07	-2.513	9.76E-10	-2.876
HIVEP3	HIVEP zinc finger 3	A_32_P59302	2.63E-08	-3.208	2.18E-06	-3.533
HLA-V	major histocompatibility complex, class I, V (pseudogene)	A_33_P3387352	1.36E-05	2.575	1.32E-06	3.062
HMMR	hyaluronan mediated motility receptor	A_23_P70007	1.58E-04	-2.558	8.68E-10	-8.841
HMOX1	heme oxygenase 1	A_23_P120883	1.58E-05	2.161	1.22E-08	3.132
HOTAIR	HOX transcript antisense RNA	A_32_P168442	7.85E-06	-2.891	9.40E-08	-4.943
HOXA6	homeobox A6	A_21_P0000199	1.07E-06	-2.138	5.35E-10	-3.017
HPSE	heparanase	A_21_P0000064	2.48E-07	6.682	1.35E-12	16.724
HS3ST1	heparan sulfate-glucosamine 3-sulfotransferase 1	A_23_P121657	1.15E-10	8.166	2.33E-15	15.886
ID1	inhibitor of DNA binding 1, HLH protein	A_23_P252306	2.89E-07	2.740	3.81E-09	3.419
ID2-AS1	--	A_21_P0014085	7.02E-05	-2.235	3.69E-05	-2.243
IDH1-AS1	IDH1 antisense RNA 1	A_21_P0014098	7.38E-07	-2.271	1.05E-09	-2.955
IFI6	interferon alpha inducible protein 6	A_23_P201459	4.18E-05	-3.703	2.35E-05	-3.785
IFI27	interferon alpha inducible protein 27	A_24_P270460	3.17E-06	-3.931	5.91E-06	-3.682
IFI35	interferon induced protein 35	A_23_P152782	1.92E-05	-2.136	2.81E-05	-2.049
IFI44L	interferon induced protein 44 like	A_23_P45871	1.95E-04	-2.313	2.73E-06	-2.167
IFIH1	interferon induced with helicase C domain 1	A_23_P68155	1.77E-05	-2.094	2.51E-08	-2.682
IFIT1	interferon induced protein with tetratricopeptide repeats 1	A_23_P52266	1.92E-06	-3.622	1.19E-05	-2.610
IFIT2	interferon induced protein with tetratricopeptide repeats 2	A_23_P24004	1.58E-06	-2.822	1.39E-04	-2.127
IFIT3	interferon induced protein with tetratricopeptide repeats 3	A_33_P3283611	9.89E-06	-3.608	5.49E-04	-2.286
IFNE	interferon epsilon	A_23_P302060	4.54E-03	2.972	2.91E-06	5.711
IFT140	intraflagellar transport 140	A_23_P140725	2.69E-06	-2.378	3.64E-09	-2.879
IGF2BP2	insulin like growth factor 2 mRNA binding protein 2	A_33_P3242973	8.08E-06	2.137	2.08E-06	2.207
IGFBP3	insulin like growth factor binding protein 3	A_23_P215634	2.56E-05	-2.260	5.97E-08	-2.938
IGSF9B	immunoglobulin superfamily member 9B	A_19_P00320101	1.18E-07	3.648	1.32E-09	5.848
IKBKE	inhibitor of nuclear factor kappa B kinase subunit epsilon	A_23_P887	1.32E-06	-4.715	1.00E-06	-8.221
IKZF2	IKAROS family zinc finger 2	A_33_P3328485	5.22E-05	-2.754	9.41E-06	-4.197
IL18	interleukin 18	A_23_P104798	1.11E-04	-2.254	3.51E-05	-2.628
IL24	interleukin 24	A_33_P3290780	1.70E-04	2.892	2.31E-09	8.180
IL33	interleukin 33	A_23_P31945	1.10E-05	3.111	2.92E-07	5.346
IL12RB2	interleukin 12 receptor subunit beta 2	A_23_P72077	3.80E-06	-2.400	7.23E-06	-2.067
IL13RA2	interleukin 13 receptor subunit alpha 2	A_23_P85209	4.50E-04	4.165	5.16E-09	5.619
IL1A	interleukin 1 alpha	A_23_P72096	4.90E-08	4.148	8.33E-13	5.303
IRAG2	inositol 1,4,5-triphosphate receptor associated 2	A_23_P98910	2.65E-03	-2.478	4.83E-03	-2.396
IRF4	interferon regulatory factor 4	A_23_P214360	7.14E-03	2.259	1.58E-02	2.330
IRX2	iroquois homeobox 2	A_23_P156025	1.02E-05	-2.014	1.06E-08	-2.608
ISG20	interferon stimulated exonuclease gene 20	A_23_P32404	2.10E-07	2.892	2.21E-12	6.334
ISL1	ISL LIM homeobox 1	A_23_P81529	1.01E-04	-2.741	3.84E-09	-4.585
ITGB2	integrin subunit beta 2	A_23_P329573	2.62E-03	-2.485	4.66E-04	-3.377
IVL	involucrin	A_23_P353524	3.44E-05	4.048	3.13E-08	7.350
JAG2	jagged canonical Notch ligand 2	A_23_P106024	8.07E-07	-2.087	1.09E-12	-3.329
JPH2	junctophilin 2	A_23_P394395	1.34E-05	-2.252	2.41E-08	-4.371
KBTBD3	kelch repeat and BTB domain containing 3	A_23_P127557	8.31E-09	-2.334	1.23E-13	-3.296
KCNG1	potassium voltage-gated channel modifier subfamily G member 1	A_33_P3362296	2.04E-08	3.570	4.33E-13	5.251
KCNH2	potassium voltage-gated channel subfamily H member 2	A_23_P168403	3.33E-02	2.604	4.55E-09	14.255
KCNJ2	potassium inwardly rectifying channel subfamily J member 2	A_23_P329261	2.87E-05	-3.393	9.41E-04	-2.084
KCNJ15	potassium inwardly rectifying channel subfamily J member 15	A_33_P3376140	1.35E-05	-2.074	3.58E-08	-2.369
KCNK1	potassium two pore domain channel subfamily K member 1	A_23_P126075	9.25E-07	2.185	6.21E-11	3.362
KCTD1	potassium channel tetramerization domain containing 1	A_23_P130352	4.39E-07	-2.295	4.62E-12	-2.947
KDM7A-DT	KDM7A divergent transcript	A_32_P54503	8.54E-10	3.020	7.73E-14	4.334
KIF25	kinesin family member 25	A_23_P59410	4.31E-04	-2.002	1.73E-05	-2.060
KIF16B	kinesin family member 16B	A_33_P3233135	3.58E-07	2.174	1.47E-10	3.103
KIF21B	kinesin family member 21B	A_23_P126888	2.26E-08	4.343	6.16E-14	9.302
KLF6	Kruppel like factor 6	A_24_P128308	3.40E-06	2.401	9.07E-10	2.641
KLHL3	kelch like family member 3	A_23_P133543	1.73E-04	-2.482	4.06E-05	-2.221
KLHL41	kelch like family member 41	A_23_P17190	5.54E-03	-2.146	1.29E-05	-3.644
KLK13	kallikrein related peptidase 13	A_33_P3251065	2.31E-03	2.061	6.51E-08	2.572
KLLN	killin, p53 regulated DNA replication inhibitor	A_33_P3267410	3.43E-03	-2.015	3.86E-08	-3.440
KLRG1	killer cell lectin like receptor G1	A_23_P64898	3.97E-07	-2.133	1.98E-05	-2.125
KREMEN1	kringle containing transmembrane protein 1	A_33_P3262431	3.79E-05	-2.504	4.07E-07	-3.155
KREMEN2	kringle containing transmembrane protein 2	A_33_P3396214	5.92E-04	-3.030	5.14E-07	-6.968
KRT1	keratin 1	A_33_P3379396	5.20E-03	-6.218	2.44E-05	-9.823
KRT2	keratin 2	A_23_P116850	2.37E-04	-7.583	1.25E-07	-15.445
KRT5	keratin 5	A_23_P218047	3.55E-10	-5.615	2.65E-15	-9.983
KRT10	keratin 10	A_23_P49975	1.28E-03	-3.146	2.20E-07	-5.014
KRT14	keratin 14	A_21_P0011633	7.81E-07	-2.026	1.68E-11	-3.989
KRT17P1	keratin 17 pseudogene 1	A_33_P3279119	1.73E-08	2.769	2.45E-11	3.552
KRT17P5	keratin 17 pseudogene 5	A_32_P46238	1.37E-08	3.540	8.54E-13	7.832
KRT42P	keratin 42, pseudogene	A_33_P3341490	6.97E-08	3.423	1.85E-12	7.677
LAMB4	laminin subunit beta 4	A_23_P334328	1.54E-08	-13.538	8.45E-12	-32.400
LANCL3	LanC like 3	A_33_P3391375	1.28E-07	3.219	1.92E-10	5.052
LCE2A	late cornified envelope 2A	A_33_P3302125	2.27E-09	-5.684	1.20E-05	-4.593
LCN2	lipocalin 2	A_23_P169437	4.47E-02	2.471	1.86E-02	2.190
LDLR	low density lipoprotein receptor	A_24_P117029	9.37E-07	2.115	2.19E-09	2.388
LETR1	lymphatic endothelial transcriptional regulator lncRNA 1	A_19_P00318183	1.44E-06	2.744	2.09E-10	4.049
LHX1	LIM homeobox 1	A_33_P3409854	6.13E-07	8.369	7.40E-08	9.166
LILRA6	leukocyte immunoglobulin like receptor A6	A_33_P3397599	8.39E-03	-3.769	3.32E-02	-2.205
LILRB1	leukocyte immunoglobulin like receptor B1	A_33_P3231414	6.26E-07	-6.158	1.12E-08	-5.578
LILRB2	leukocyte immunoglobulin like receptor B2	A_23_P208493	2.22E-03	-3.276	2.55E-03	-2.283
LIMA1	LIM domain and actin binding 1	A_23_P151267	3.63E-08	2.153	4.35E-09	2.484
LIMCH1	LIM and calponin homology domains 1	A_23_P83403	2.38E-08	-2.172	9.72E-12	-3.079
LINC00173	long intergenic non-protein coding RNA 173	A_21_P0000535	2.03E-08	-8.283	1.64E-12	-18.607
LINC00324	long intergenic non-protein coding RNA 324	A_23_P362191	5.90E-04	-2.314	3.02E-07	-2.390
LINC00342	long intergenic non-protein coding RNA 342	A_33_P3884179	8.67E-04	-2.185	8.28E-05	-3.168
LINC00537	long intergenic non-protein coding RNA 537	A_33_P3474859	1.23E-06	-2.023	9.84E-09	-2.663
LINC00540	--	A_21_P0007907	7.23E-05	2.531	4.92E-06	3.251
LINC00630	long intergenic non-protein coding RNA 630	A_21_P0006566	5.24E-06	-2.124	2.58E-07	-3.789
LINC00640	long intergenic non-protein coding RNA 640	A_33_P3242923	9.97E-08	-3.504	7.78E-10	-3.901
LINC00659	--	A_19_P00317878	1.10E-09	19.287	2.97E-11	32.189
LINC00842	long intergenic non-protein coding RNA 842	A_23_P359214	1.13E-08	-5.197	5.19E-13	-14.401
LINC00853	long intergenic non-protein coding RNA 853	A_21_P0001290	7.61E-08	-4.146	2.20E-09	-5.057
LINC00885	--	A_21_P0002711	4.44E-06	-3.337	5.71E-11	-4.092
LINC00899	long intergenic non-protein coding RNA 899	A_21_P0010453	1.39E-05	-2.664	1.44E-05	-3.389
LINC00908	long intergenic non-protein coding RNA 908	A_33_P3387766	4.96E-03	-2.550	7.72E-06	-2.984
LINC00930	long intergenic non-protein coding RNA 930	A_33_P3281905	2.90E-07	2.519	3.07E-10	3.621
LINC00964	long intergenic non-protein coding RNA 964	A_33_P3793702	1.29E-05	-2.764	6.93E-09	-3.779
LINC01094	--	A_19_P00322310	2.39E-09	-3.008	3.29E-12	-4.141
LINC01122	--	A_19_P00315581	2.13E-08	3.651	3.59E-12	5.289
LINC01132	long intergenic non-protein coding RNA 1132	A_19_P00316324	5.99E-09	-6.474	2.90E-11	-8.961
LINC01395	long intergenic non-protein coding RNA 1395	A_21_P0007164	7.82E-06	2.934	3.31E-09	4.694
LINC01433	long intergenic non-protein coding RNA 1433	A_33_P3313899	1.15E-05	2.457	1.83E-09	4.848
LINC01451	long intergenic non-protein coding RNA 1451	A_21_P0006336	9.42E-04	-3.385	1.24E-06	-3.135
LINC01515	--	A_21_P0006878	7.62E-05	-2.610	1.16E-08	-5.771
LINC01530	long intergenic non-protein coding RNA 1530	A_33_P3307177	5.73E-04	-2.251	1.57E-08	-4.720
LINC01589	long intergenic non-protein coding RNA 1589	A_21_P0010449	3.48E-05	3.795	1.07E-11	20.028
LINC01703	--	A_21_P0010743	3.17E-06	-2.646	8.18E-08	-4.151
LINC01752	long intergenic non-protein coding RNA 1752	A_21_P0012110	1.15E-06	-3.357	1.16E-06	-4.224
LINC01770	long intergenic non-protein coding RNA 1770	A_33_P3391756	2.16E-04	-2.121	5.29E-06	-3.509
LINC01793	long intergenic non-protein coding RNA 1793	A_33_P3231923	2.13E-08	3.379	1.18E-11	5.592
LINC02247	long intergenic non-protein coding RNA 2247	A_21_P0006112	1.99E-05	-4.515	3.13E-09	-8.728
LINC02273	--	A_21_P0003320	4.79E-05	3.661	2.94E-04	2.639
LINC02298	--	A_21_P0008404	1.47E-05	-2.240	2.98E-09	-2.679
LINC02356	--	A_21_P0007626	4.54E-09	-3.018	7.08E-09	-3.829
LINC02541	long intergenic non-protein coding RNA 2541	A_19_P00315518	2.75E-06	-2.287	4.17E-09	-5.130
LINC02570	long intergenic non-protein coding RNA 2570	A_21_P0004744	2.70E-03	-2.429	2.19E-04	-3.191
LINC02615	--	A_21_P0012741	1.54E-07	-3.083	4.27E-11	-9.144
LINC02644	long intergenic non-protein coding RNA 2644	A_21_P0006666	6.16E-06	-2.332	6.09E-06	-2.302
LINC02693	long intergenic non-protein coding RNA 2693	A_19_P00804596	6.63E-08	2.008	1.29E-12	3.020
LINC02806	long intergenic non-protein coding RNA 2806	A_33_P3672756	5.52E-12	19.886	1.23E-13	52.941
LINC02943	long intergenic non-protein coding RNA 2943	A_21_P0010285	3.32E-06	-2.098	4.31E-06	-2.100
LIPE	lipase E, hormone sensitive type	A_33_P3294986	2.31E-08	3.850	1.22E-13	7.905
LIPG	lipase G, endothelial type	A_24_P125469	2.10E-09	5.278	4.25E-11	5.345
LIPN	lipase family member N	A_33_P3323939	3.29E-06	2.084	6.56E-11	3.114
LMO1	LIM domain only 1	A_23_P87310	5.90E-03	-3.026	1.38E-05	-5.261
LOC157273	uncharacterized LOC157273	A_21_P0005651	1.37E-05	-2.818	6.07E-08	-4.701
LOC285191	uncharacterized LOC285191	A_33_P3284152	9.37E-06	2.881	1.23E-06	3.187
LOC442028	uncharacterized LOC442028	A_21_P0011933	7.45E-09	3.626	5.30E-13	4.243
LOC654780	splicing factor proline/glutamine-rich	A_33_P3322400	1.32E-05	-2.528	6.93E-09	-7.787
LOC728743	zinc finger domain-containing protein LOC728743	A_33_P3323188	1.90E-09	-2.427	3.33E-11	-2.755
LOC100128317	uncharacterized LOC100128317	A_19_P00318978	2.04E-06	2.449	1.81E-07	3.057
LOC100129534	small nuclear ribonucleoprotein polypeptide N pseudogene	A_33_P3271395	1.64E-05	-2.779	1.74E-09	-4.208
LOC100130691	uncharacterized LOC100130691	A_19_P00315583	1.22E-06	-8.188	2.81E-12	-18.663
LOC100507395	uncharacterized LOC100507395	A_21_P0014662	2.80E-04	-2.663	5.18E-09	-6.768
LOC101927189	uncharacterized LOC101927189	A_19_P00316455	3.10E-05	-3.355	8.40E-11	-7.562
LOC101927896	uncharacterized LOC101927896	A_21_P0001803	6.47E-06	-2.883	3.98E-07	-3.518
LOC101927902	uncharacterized LOC101927902	A_21_P0005196	3.30E-02	2.330	3.31E-03	2.745
LOC101928387	uncharacterized LOC101928387	A_21_P0007531	6.62E-05	-2.248	1.26E-06	-2.146
LOC101929777	uncharacterized LOC101929777	A_33_P3383174	9.26E-03	-3.360	3.80E-04	-3.739
LOC102724851	uncharacterized LOC102724851	A_21_P0004862	9.71E-05	-2.759	1.40E-08	-5.279
LOC105370256	uncharacterized LOC105370256	A_33_P3286709	4.93E-04	-2.879	6.52E-07	-4.090
LOC105371215	uncharacterized LOC105371215	A_33_P3331426	5.64E-05	3.465	4.75E-06	4.791
LOC105371363	--	A_33_P3367037	3.57E-06	2.687	1.92E-10	4.404
LOC105372636	uncharacterized LOC105372636	A_21_P0010046	1.50E-08	-6.015	5.96E-11	-7.265
LOC105372640	uncharacterized LOC105372640	A_21_P0009965	2.67E-11	-9.533	4.44E-12	-10.464
LOC105373951	uncharacterized LOC105373951	A_33_P3662000	6.38E-06	-2.624	2.90E-11	-4.369
LOC105378663	--	A_32_P214340	4.34E-04	-2.052	1.31E-05	-2.845
LOC107985010	uncharacterized LOC107985010	A_33_P3302428	8.92E-08	2.938	1.70E-11	4.304
LOC112268050	uncharacterized LOC112268050	A_33_P3297525	3.09E-07	-2.046	4.24E-09	-2.258
LOC102724788/PRODH	proline dehydrogenase 1	A_33_P3239295	7.68E-05	-3.707	5.02E-07	-5.172
LOC389831 (includes others)	uncharacterized LOC389831	A_21_P0010492	4.71E-05	-2.031	3.36E-10	-3.077
LPAR3	lysophosphatidic acid receptor 3	A_23_P436048	6.38E-06	2.125	4.22E-07	2.108
LPAR5	lysophosphatidic acid receptor 5	A_23_P204375	6.33E-09	2.799	3.87E-11	2.941
LPP-AS2	LPP antisense RNA 2	A_33_P3570208	1.37E-05	-2.308	3.83E-07	-3.163
LRCH4	leucine rich repeats and calponin homology domain containing 4	A_33_P3396200	1.29E-07	2.558	3.62E-11	3.960
LRP4	LDL receptor related protein 4	A_24_P403561	1.67E-05	-2.109	3.99E-09	-3.026
LRRC25	leucine rich repeat containing 25	A_23_P165136	1.75E-05	-3.021	2.13E-05	-2.049
LRRC8A	leucine rich repeat containing 8 VRAC subunit A	A_23_P250274	4.83E-07	2.379	3.54E-12	3.391
LRRC8C	leucine rich repeat containing 8 VRAC subunit C	A_23_P103775	2.48E-06	2.213	2.38E-08	3.040
LRRFIP1	LRR binding FLII interacting protein 1	A_33_P3374085	2.40E-05	2.234	3.78E-10	2.614
LSP1	lymphocyte specific protein 1	A_23_P13382	1.15E-07	-3.752	5.10E-10	-4.487
LUCAT1	lung cancer associated transcript 1	A_21_P0004569	8.39E-06	2.176	7.64E-05	2.749
LY6D	lymphocyte antigen 6 family member D	A_33_P3268622	1.11E-11	-4.614	3.82E-15	-20.154
LY6H	lymphocyte antigen 6 family member H	A_23_P134914	3.75E-04	4.197	7.15E-08	8.114
LYG2	lysozyme g2	A_33_P3356306	7.55E-07	2.340	8.79E-10	2.778
LYPD3	LY6/PLAUR domain containing 3	A_24_P48495	2.68E-03	2.509	5.12E-06	4.170
MAB21L3	mab-21 like 3	A_23_P343366	1.14E-05	-3.658	7.25E-10	-9.872
MACC1-DT	MACC1 divergent transcript	A_21_P0013370	9.13E-03	-2.049	2.37E-03	-2.205
MAF	MAF bZIP transcription factor	A_23_P397376	3.38E-07	-2.605	7.16E-11	-5.054
MAFG	MAF bZIP transcription factor G	A_33_P3416767	9.18E-07	2.070	2.37E-10	2.993
MAFTRR	--	A_21_P0009067	9.08E-05	-2.978	2.06E-08	-8.426
MAN1C1	mannosidase alpha class 1C member 1	A_24_P237778	7.13E-08	-4.667	4.17E-10	-4.511
MAP1B	microtubule associated protein 1B	A_24_P879740	1.52E-06	2.049	2.01E-10	2.715
MAP1LC3B	microtubule associated protein 1 light chain 3 beta	A_32_P220715	5.97E-08	2.045	5.94E-11	2.482
MAP3K20	mitogen-activated protein kinase kinase kinase 20	A_23_P366394	4.68E-09	2.625	2.06E-10	2.981
MAP3K21	mitogen-activated protein kinase kinase kinase 21	A_33_P3267482	9.03E-07	3.231	6.00E-12	4.891
MAPK6	mitogen-activated protein kinase 6	A_24_P333663	4.30E-06	2.021	1.50E-05	2.199
MAPK14	mitogen-activated protein kinase 14	A_24_P283288	3.80E-07	2.154	1.88E-09	2.435
MAPKAP1	MAPK associated protein 1	A_33_P3251538	7.41E-08	2.062	6.74E-13	2.450
MAPT	microtubule associated protein tau	A_24_P224488	4.18E-07	-2.068	2.85E-12	-2.876
MARCHF3	membrane associated ring-CH-type finger 3	A_24_P555473	1.26E-05	-3.391	6.80E-07	-2.666
MARS1	methionyl-tRNA synthetase 1	A_24_P175909	1.14E-08	2.001	4.75E-12	2.413
MAST4	microtubule associated serine/threonine kinase family member 4	A_23_P110571	9.36E-05	2.230	3.17E-09	3.677
MAT1A	methionine adenosyltransferase 1A	A_23_P23996	1.53E-08	-5.361	6.12E-16	-15.457
MAZ	MYC associated zinc finger protein	A_24_P901986	1.30E-08	-7.114	1.10E-09	-8.214
MBOAT2	membrane bound O-acyltransferase domain containing 2	A_24_P114255	6.38E-04	2.156	3.74E-08	3.243
MCMDC2	minichromosome maintenance domain containing 2	A_33_P3405384	6.41E-06	-4.076	2.29E-08	-6.294
MDGA1	MAM domain containing glycosylphosphatidylinositol anchor 1	A_23_P310460	1.32E-02	2.933	1.95E-05	4.422
MET	MET proto-oncogene, receptor tyrosine kinase	A_23_P359245	2.07E-07	2.086	8.13E-11	3.249
METAP1D	methionyl aminopeptidase type 1D, mitochondrial	A_23_P90790	2.17E-05	-2.271	1.43E-09	-3.823
METTL7A	methyltransferase like 7A	A_23_P415021	1.69E-03	-2.342	3.15E-04	-2.180
MFSD3	major facilitator superfamily domain containing 3	A_23_P406350	1.28E-05	-2.451	8.48E-09	-3.313
MFSD6L	major facilitator superfamily domain containing 6 like	A_33_P3393331	2.10E-03	3.441	1.01E-03	3.318
MGAT5B	alpha-1,6-mannosylglycoprotein 6-beta-N-acetylglucosaminyltransferase B	A_24_P219474	3.73E-07	-3.799	1.62E-04	-2.986
MIA2	MIA SH3 domain ER export factor 2	A_33_P3246017	6.69E-05	2.263	3.14E-05	2.680
MICAL2	microtubule associated monooxygenase, calponin and LIM domain containing 2	A_23_P2041	1.05E-05	2.134	1.83E-04	2.269
MIOX	myo-inositol oxygenase	A_33_P3355281	1.63E-06	3.543	3.77E-09	5.727
MIPEPP3	--	A_21_P0000845	1.02E-05	-2.557	2.78E-09	-4.142
MIR31HG	MIR31 host gene	A_33_P3608210	1.00E-02	3.168	2.19E-06	6.297
MIR3945HG	MIR3945 host gene	A_21_P0000695	3.75E-04	-3.324	3.09E-03	-2.700
MLIP	muscular LMNA interacting protein	A_23_P145555	1.18E-03	-2.575	3.15E-04	-2.858
MLIP-IT1	MLIP intronic transcript 1	A_21_P0004656	6.19E-04	-3.055	7.12E-07	-6.657
MLKL	mixed lineage kinase domain like pseudokinase	A_23_P61050	1.03E-06	2.157	2.43E-08	2.587
MLXIPL	MLX interacting protein like	A_23_P145786	8.91E-05	-2.764	4.66E-07	-2.963
MMACHC	metabolism of cobalamin associated C	A_24_P83586	3.52E-04	-2.076	9.06E-09	-3.718
MMP1	matrix metallopeptidase 1	A_23_P1691	7.38E-05	2.617	1.33E-13	6.522
MMP3	matrix metallopeptidase 3	A_23_P161698	6.77E-03	2.404	2.36E-05	5.659
MMP10	matrix metallopeptidase 10	A_23_P13094	7.91E-04	3.135	2.11E-06	7.082
MMRN2	multimerin 2	A_33_P3278211	2.95E-06	2.039	2.10E-08	2.900
MNX1	motor neuron and pancreas homeobox 1	A_32_P6015	9.52E-05	-2.586	1.25E-07	-3.724
MOCS2-DT	MOCS2 divergent transcript	A_21_P0004503	1.38E-03	-2.196	7.34E-06	-2.818
MORN1	MORN repeat containing 1	A_33_P3308434	1.82E-05	-2.178	4.03E-10	-3.952
MOSMO	modulator of smoothened	A_23_P339053	1.60E-05	2.202	3.94E-08	4.585
MPDU1	mannose-P-dolichol utilization defect 1	A_33_P3268464	5.62E-06	2.002	1.18E-06	2.018
MPEG1	macrophage expressed 1	A_24_P153568	1.66E-09	-3.667	1.49E-05	-2.859
MPHOSPH6	M-phase phosphoprotein 6	A_23_P140848	2.80E-11	2.768	1.77E-12	2.973
MPRIP	myosin phosphatase Rho interacting protein	A_33_P3230528	8.26E-03	2.037	1.75E-03	2.283
MPZL2	myelin protein zero like 2	A_33_P3215948	5.68E-08	2.816	1.20E-07	2.732
MPZL3	myelin protein zero like 3	A_24_P270033	1.93E-07	2.291	1.07E-10	2.618
MTERF2	mitochondrial transcription termination factor 2	A_23_P53530	6.34E-08	-2.809	1.88E-11	-3.676
MTHFD2	methylenetetrahydrofolate dehydrogenase (NADP+ dependent) 2, methenyltetrahydrofolate cyclohydrolase	A_23_P120316	1.32E-04	2.210	3.81E-05	2.645
MTHFD1L	methylenetetrahydrofolate dehydrogenase (NADP+ dependent) 1 like	A_23_P214907	1.40E-08	2.056	1.70E-09	2.382
MX1	MX dynamin like GTPase 1	A_23_P17663	1.59E-06	-3.636	1.11E-07	-3.904
MXD1	MAX dimerization protein 1	A_24_P379750	9.29E-06	2.757	2.56E-10	4.587
MXD4	MAX dimerization protein 4	A_24_P234732	1.01E-05	-2.607	1.54E-05	-2.741
MYB	MYB proto-oncogene, transcription factor	A_23_P31073	2.92E-08	-4.267	3.70E-14	-11.404
MYD88	MYD88 innate immune signal transduction adaptor	A_23_P362659	1.98E-04	2.018	1.16E-08	2.689
MYOM3	myomesin 3	A_23_P51213	1.78E-04	-4.009	2.66E-09	-16.181
MYRFL	myelin regulatory factor like	A_32_P424761	2.27E-03	-2.230	6.84E-08	-4.840
NABP1	nucleic acid binding protein 1	A_23_P329198	4.04E-07	2.041	4.00E-11	2.665
NAIP	NLR family apoptosis inhibitory protein	A_21_P0012993	1.05E-04	-2.024	1.25E-07	-2.557
NALF2	NALCN channel auxiliary factor 2	A_23_P22647	1.41E-05	5.853	1.53E-12	22.162
NANOG	Nanog homeobox	A_23_P204640	9.35E-08	-2.441	1.26E-11	-5.318
NAPEPLD	N-acyl phosphatidylethanolamine phospholipase D	A_32_P117170	7.79E-05	-2.097	3.71E-09	-3.675
NCF4	neutrophil cytosolic factor 4	A_33_P3365432	1.25E-05	-2.066	7.66E-06	-2.057
NEBL-AS1	NEBL antisense RNA 1	A_32_P103614	1.19E-03	-2.073	1.13E-03	-2.083
NEDD4L	NEDD4 like E3 ubiquitin protein ligase	A_33_P3391005	2.31E-10	2.965	3.35E-14	4.315
NFASC	neurofascin	A_33_P3406866	8.24E-05	-2.764	1.23E-04	-2.613
NGEF	neuronal guanine nucleotide exchange factor	A_23_P102364	1.73E-09	2.785	1.21E-12	2.958
NKAPP1	NFKB activating protein pseudogene 1	A_24_P365753	9.54E-09	-2.442	4.28E-10	-3.125
NKX6-2	NK6 homeobox 2	A_33_P3264910	2.21E-04	2.122	2.04E-07	5.989
NMI	N-myc and STAT interactor	A_23_P154235	2.56E-06	-2.119	3.08E-10	-3.593
NMRAL2P	NmrA like redox sensor 2, pseudogene	A_21_P0012521	3.42E-08	3.140	6.18E-08	2.780
NMU	neuromedin U	A_23_P69537	1.71E-05	-7.895	2.87E-08	-17.599
NOXA1	NADPH oxidase activator 1	A_23_P254353	7.35E-06	-2.406	9.66E-10	-3.628
NPPB	natriuretic peptide B	A_23_P62752	1.11E-03	-2.589	5.21E-06	-3.078
NPTX1	neuronal pentraxin 1	A_23_P124905	2.30E-02	2.820	2.40E-04	5.437
NR4A3	nuclear receptor subfamily 4 group A member 3	A_23_P306867	2.35E-03	2.227	4.78E-07	4.120
NRAV	negative regulator of antiviral response	A_21_P0000820	6.16E-03	-2.001	3.83E-06	-2.586
NREP	neuronal regeneration related protein	A_24_P149124	1.22E-09	-3.038	1.46E-08	-4.283
NRG4	neuregulin 4	A_23_P334727	1.25E-06	-3.034	8.34E-11	-5.556
NRIP1	nuclear receptor interacting protein 1	A_23_P211007	2.33E-05	2.181	3.44E-09	2.976
NTF4	neurotrophin 4	A_23_P4899	1.71E-04	-2.172	8.73E-08	-3.440
NTSR1	neurotensin receptor 1	A_23_P371039	6.24E-04	3.853	5.51E-06	6.045
NUDT4	nudix hydrolase 4	A_24_P67946	6.71E-04	2.049	7.75E-06	3.001
NUDT6	nudix hydrolase 6	A_23_P155857	4.04E-07	-2.328	8.33E-13	-3.657
NYNRIN	NYN domain and retroviral integrase containing	A_23_P129005	1.55E-06	-2.300	1.20E-09	-2.783
OAS1	2'-5'-oligoadenylate synthetase 1	A_23_P64828	1.62E-03	-2.514	1.07E-05	-4.971
OAS2	2'-5'-oligoadenylate synthetase 2	A_23_P204087	2.39E-03	-2.613	4.33E-04	-2.754
OASL	2'-5'-oligoadenylate synthetase like	A_23_P139786	4.76E-03	2.031	2.15E-07	6.176
OBSCN	obscurin, cytoskeletal calmodulin and titin-interacting RhoGEF	A_33_P3239367	1.95E-03	2.060	1.21E-03	2.159
ODAD1	outer dynein arm docking complex subunit 1	A_33_P3261054	2.70E-05	-2.383	5.83E-06	-3.325
ODC1	ornithine decarboxylase 1	A_23_P165840	1.08E-08	2.318	8.39E-13	3.143
OIP5	Opa interacting protein 5	A_23_P379614	5.45E-06	-2.567	4.17E-11	-4.303
OR7E5P	olfactory receptor family 7 subfamily E member 5 pseudogene	A_23_P408930	3.85E-07	2.833	5.16E-09	2.948
OR7E91P	olfactory receptor family 7 subfamily E member 91 pseudogene	A_23_P433218	4.75E-06	3.104	1.16E-09	4.151
OSBP2	oxysterol binding protein 2	A_23_P57474	1.13E-06	4.375	8.68E-12	11.804
OSBPL10	oxysterol binding protein like 10	A_23_P147245	3.56E-06	2.019	1.23E-08	2.545
OSGEPL1	O-sialoglycoprotein endopeptidase like 1	A_24_P302574	5.62E-05	-2.021	1.30E-10	-4.462
OTUB2	OTU deubiquitinase, ubiquitin aldehyde binding 2	A_23_P65386	1.18E-05	2.223	1.28E-09	3.199
OXER1	oxoeicosanoid receptor 1	A_33_P3222203	3.63E-08	-2.190	3.83E-10	-2.620
P2RY6	pyrimidinergic receptor P2Y6	A_23_P64611	3.98E-08	-7.049	1.78E-11	-15.966
P2RY14	purinergic receptor P2Y14	A_24_P165864	5.30E-07	-3.473	6.07E-09	-3.460
PACC1	proton activated chloride channel 1	A_23_P717	1.73E-08	2.556	1.26E-10	3.525
PADI1	peptidyl arginine deiminase 1	A_33_P3358208	2.72E-04	3.495	1.29E-03	3.128
PAFAH2	platelet activating factor acetylhydrolase 2	A_23_P137765	1.13E-05	-2.060	1.29E-08	-2.973
PAIP2B	poly(A) binding protein interacting protein 2B	A_23_P301053	2.31E-02	-2.298	2.75E-03	-2.877
PANK1	pantothenate kinase 1	A_33_P3227788	1.01E-06	-2.141	1.15E-13	-4.790
PANX2	pannexin 2	A_33_P3588134	1.32E-08	4.055	5.39E-12	7.090
PAQR5	progestin and adipoQ receptor family member 5	A_33_P3368750	1.77E-10	5.666	1.00E-15	9.200
PARD3-DT	PARD3 divergent transcript	A_21_P0006670	4.58E-05	-2.359	5.42E-07	-2.757
PARD6B	par-6 family cell polarity regulator beta	A_32_P205637	5.67E-06	2.264	5.81E-07	2.940
PARP9	poly(ADP-ribose) polymerase family member 9	A_23_P69383	5.12E-08	-2.554	1.37E-12	-3.620
PARP10	poly(ADP-ribose) polymerase family member 10	A_33_P3398448	7.41E-08	-2.295	2.29E-09	-2.558
PARPBP	PARP1 binding protein	A_23_P87769	2.00E-05	-2.452	2.90E-11	-3.950
PART1	prostate androgen-regulated transcript 1	A_33_P3215744	8.60E-09	-3.529	6.52E-06	-3.460
PCOLCE-AS1	PCOLCE antisense RNA 1	A_21_P0000835	3.35E-05	-3.127	3.14E-08	-4.198
PCP4L1	Purkinje cell protein 4 like 1	A_32_P214665	2.22E-06	-2.808	7.89E-09	-3.807
PCSK9	proprotein convertase subtilisin/kexin type 9	A_32_P142440	1.89E-06	-3.666	1.67E-09	-9.533
PDCD4	programmed cell death 4	A_33_P3212092	7.50E-11	-2.602	8.69E-13	-2.930
PDE4DIP	phosphodiesterase 4D interacting protein	A_33_P3286774	3.43E-06	-2.104	5.55E-09	-2.423
PDK2	pyruvate dehydrogenase kinase 2	A_23_P207517	9.72E-08	-2.324	1.48E-06	-2.213
PDLIM5	PDZ and LIM domain 5	A_33_P3336925	3.75E-07	2.270	1.67E-10	3.051
PDZK1IP1	PDZK1 interacting protein 1	A_33_P3393801	1.32E-04	-2.063	3.54E-09	-3.430
PEG13	paternally expressed 13	A_21_P0014217	6.02E-07	-4.787	3.97E-08	-7.912
PFDN2	prefoldin subunit 2	A_23_P51906	1.20E-08	2.510	5.34E-13	3.569
PHLDA1	pleckstrin homology like domain family A member 1	A_24_P915692	2.41E-07	2.766	7.72E-13	6.648
PHLDA2	pleckstrin homology like domain family A member 2	A_23_P47614	2.72E-09	3.095	2.58E-14	4.577
PHLDB2	pleckstrin homology like domain family B member 2	A_24_P178065	2.38E-02	2.169	1.71E-03	2.444
PHYHIP	phytanoyl-CoA 2-hydroxylase interacting protein	A_23_P433229	1.67E-04	-3.008	1.74E-06	-3.215
PIK3C2G	phosphatidylinositol-4-phosphate 3-kinase catalytic subunit type 2 gamma	A_23_P76322	4.01E-09	-3.985	3.74E-11	-5.717
PITPNC1	phosphatidylinositol transfer protein cytoplasmic 1	A_23_P84189	2.82E-05	2.223	2.15E-09	3.483
PITPNM1	phosphatidylinositol transfer protein membrane associated 1	A_23_P1519	7.87E-04	2.287	1.15E-07	4.062
PITX1	paired like homeodomain 1	A_33_P3240328	2.62E-08	2.333	1.03E-10	3.240
PJVK	pejvakin	A_24_P630490	4.08E-04	-2.272	6.96E-07	-3.429
PKIB	cAMP-dependent protein kinase inhibitor beta	A_23_P145529	2.05E-07	2.134	1.99E-08	2.071
PKP2	plakophilin 2	A_33_P3405728	1.68E-10	5.336	5.32E-13	5.793
PLA2G4D	phospholipase A2 group IVD	A_33_P3361611	2.17E-09	5.250	1.04E-12	9.871
PLA2G4E	phospholipase A2 group IVE	A_33_P3275600	3.91E-04	2.476	1.00E-07	3.263
PLAAT1	phospholipase A and acyltransferase 1	A_23_P57658	4.36E-08	-2.775	3.30E-10	-4.005
PLAAT5	phospholipase A and acyltransferase 5	A_23_P416314	2.23E-06	2.892	1.43E-10	4.563
PLAT	plasminogen activator, tissue type	A_23_P82868	1.98E-04	-3.431	1.16E-03	-2.392
PLCXD1	phosphatidylinositol specific phospholipase C X domain containing 1	A_23_P61180	9.76E-05	2.066	7.84E-10	3.404
PLCXD2	phosphatidylinositol specific phospholipase C X domain containing 2	A_33_P3214343	4.26E-05	2.170	4.31E-08	3.476
PLEK2	pleckstrin 2	A_23_P151506	4.86E-04	2.134	5.75E-09	3.452
PLEKHG5	pleckstrin homology and RhoGEF domain containing G5	A_23_P149626	3.56E-05	2.006	1.41E-08	2.608
PLEKHM1	pleckstrin homology and RUN domain containing M1	A_23_P152727	1.47E-06	2.047	1.39E-11	3.342
PLIN2	perilipin 2	A_33_P3258617	3.94E-05	3.345	6.13E-07	3.713
PLTP	phospholipid transfer protein	A_23_P5983	3.85E-06	-2.445	7.88E-08	-2.059
PMFBP1	polyamine modulated factor 1 binding protein 1	A_23_P106874	6.75E-07	5.387	3.55E-11	12.250
PNLIPRP3	pancreatic lipase related protein 3	A_33_P3368193	6.17E-06	2.371	1.37E-11	5.021
PNP	purine nucleoside phosphorylase	A_23_P140256	5.53E-10	2.589	1.08E-13	3.015
POLE2	DNA polymerase epsilon 2, accessory subunit	A_23_P163099	1.09E-06	-2.788	1.45E-10	-3.655
POTEJ	POTE ankyrin domain family member J	A_24_P410017	2.51E-04	2.012	2.41E-06	2.167
POU3F1	POU class 3 homeobox 1	A_33_P3351052	6.10E-10	-5.620	7.71E-16	-10.551
POU3F3	POU class 3 homeobox 3	A_33_P3231908	2.77E-09	-5.225	1.31E-11	-9.472
PPARD	peroxisome proliferator activated receptor delta	A_24_P252130	7.04E-08	2.989	3.98E-13	4.911
PPP1R26	protein phosphatase 1 regulatory subunit 26	A_23_P146497	2.14E-09	2.877	2.59E-08	4.355
PPP1R1C	protein phosphatase 1 regulatory inhibitor subunit 1C	A_32_P66364	1.64E-06	-2.141	2.76E-09	-2.739
PPP2R2C	protein phosphatase 2 regulatory subunit Bgamma	A_24_P3415	7.40E-09	3.325	1.03E-11	3.909
PPP4R4	protein phosphatase 4 regulatory subunit 4	A_33_P3298206	9.17E-05	2.019	5.09E-08	2.687
PRDM1	PR/SET domain 1	A_33_P3342081	1.06E-06	2.483	6.95E-12	4.942
PRDX2	peroxiredoxin 2	A_24_P168416	4.22E-12	-2.697	7.72E-13	-3.635
PRDX6-AS1	--	A_32_P52119	3.44E-07	-2.144	2.11E-08	-3.012
PRKAR2A-AS1	PRKAR2A antisense RNA 1	A_21_P0002702	1.87E-08	-2.651	1.61E-10	-3.217
PRKCB	protein kinase C beta	A_23_P420281	6.63E-09	-3.008	3.44E-09	-3.195
PRO1804	uncharacterized LOC100133319	A_33_P3398074	1.12E-04	-2.811	2.97E-06	-2.540
PRR22	proline rich 22	A_23_P372988	7.33E-05	-2.830	2.58E-05	-3.194
PRSS2	serine protease 2	A_23_P310274	4.28E-06	3.306	4.40E-09	5.690
PRSS3	serine protease 3	A_23_P135257	1.44E-07	3.343	4.62E-11	5.649
PRSS22	serine protease 22	A_23_P400298	9.44E-03	2.451	9.70E-07	4.599
PSAT1	phosphoserine aminotransferase 1	A_21_P0010626	1.13E-07	3.584	2.72E-09	3.492
PSMB9	proteasome 20S subunit beta 9	A_23_P111000	4.59E-08	-2.253	7.93E-10	-2.261
PSTPIP2	proline-serine-threonine phosphatase interacting protein 2	A_24_P322353	1.82E-07	-2.507	2.34E-11	-3.420
PTAFR	platelet activating factor receptor	A_24_P102821	4.54E-08	5.032	5.13E-12	8.288
PTGS1	prostaglandin-endoperoxide synthase 1	A_24_P64167	1.54E-07	-5.959	2.52E-11	-9.524
PTP4A1	protein tyrosine phosphatase 4A1	A_24_P294832	1.48E-11	3.036	3.38E-08	-5.937
PTPN6	protein tyrosine phosphatase non-receptor type 6	A_23_P162486	3.15E-04	-2.199	2.75E-07	-3.834
PTPN12	protein tyrosine phosphatase non-receptor type 12	A_23_P8763	2.55E-09	2.496	2.36E-11	3.290
PTPRE	protein tyrosine phosphatase receptor type E	A_33_P3309556	8.91E-08	3.426	1.15E-14	6.863
PTPRH	protein tyrosine phosphatase receptor type H	A_23_P101642	3.13E-06	2.524	3.59E-12	4.362
PWAR6	Prader Willi/Angelman region RNA 6	A_19_P00803019	6.39E-08	-2.098	7.09E-12	-2.676
PXMP4	peroxisomal membrane protein 4	A_33_P3387365	2.80E-05	-2.741	3.45E-10	-4.374
PXN-AS1	--	A_21_P0000840	3.98E-07	-2.265	7.60E-09	-4.308
PYCARD	PYD and CARD domain containing	A_23_P26629	2.04E-06	-2.209	2.94E-13	-5.071
PYCARD-AS1	PYCARD antisense RNA 1	A_33_P3212570	4.47E-09	-2.871	7.16E-15	-5.584
PYDC1	pyrin domain containing 1	A_23_P407614	3.58E-04	-2.116	1.12E-08	-4.118
RAB15	RAB15, member RAS oncogene family	A_24_P193295	5.84E-11	-4.382	7.11E-11	-4.080
RAB3B	RAB3B, member RAS oncogene family	A_23_P388168	7.68E-05	2.578	3.87E-09	4.032
RAB7B	RAB7B, member RAS oncogene family	A_23_P252541	2.71E-11	-5.940	1.26E-14	-5.921
RABEPK	Rab9 effector protein with kelch motifs	A_33_P3278220	2.75E-02	2.755	3.22E-04	4.906
RAC3	Rac family small GTPase 3	A_33_P3295523	1.76E-08	-2.483	4.51E-12	-3.674
RAD54B	RAD54 homolog B	A_23_P82738	4.04E-06	-2.267	3.17E-10	-4.280
RAP1GAP	RAP1 GTPase activating protein	A_23_P45976	1.75E-06	4.377	1.44E-12	7.781
RASSF4	Ras association domain family member 4	A_24_P295590	8.59E-05	-2.458	3.47E-06	-2.408
RASSF9	Ras association domain family member 9	A_24_P199251	1.62E-06	-2.455	4.28E-09	-2.048
RAX	retina and anterior neural fold homeobox	A_33_P3370944	1.08E-05	-2.527	4.62E-08	-3.171
RBBP8NL	RBBP8 N-terminal like	A_32_P331052	3.07E-05	-2.886	2.38E-04	-2.614
RBM43	RNA binding motif protein 43	A_32_P116660	3.94E-04	-2.426	9.97E-06	-2.981
RBP5	retinol binding protein 5	A_24_P386746	5.55E-05	-2.232	4.28E-05	-2.107
RCOR1	REST corepressor 1	A_33_P3211924	3.78E-05	2.172	3.17E-06	2.939
RDH12	retinol dehydrogenase 12	A_23_P37088	6.43E-06	2.236	6.03E-12	2.772
RDM1P5	RDM1 pseudogene 5	A_33_P3549091	3.35E-05	-2.250	1.98E-09	-3.531
RGS1	regulator of G protein signaling 1	A_23_P97141	2.60E-02	2.211	3.32E-03	2.368
RHEX	regulator of hemoglobinization and erythroid cell expansion	A_23_P95640	6.43E-06	-2.163	7.15E-06	-2.114
RHOF	ras homolog family member F, filopodia associated	A_24_P104119	1.26E-03	2.187	1.42E-10	6.705
RIDA	reactive intermediate imine deaminase A homolog	A_23_P134714	7.99E-07	-2.137	2.56E-11	-3.399
RIMS3	regulating synaptic membrane exocytosis 3	A_33_P3235546	4.39E-06	2.324	4.23E-09	2.780
RIN2	Ras and Rab interactor 2	A_24_P305570	2.26E-06	-3.716	2.13E-10	-6.805
RIPOR3	RIPOR family member 3	A_33_P3238290	2.43E-02	-3.113	6.78E-04	-3.302
RLN2	relaxin 2	A_23_P216455	1.75E-04	-2.064	1.37E-07	-3.215
RNASET2	ribonuclease T2	A_24_P289471	6.13E-10	-2.288	2.66E-13	-2.910
RNF222	ring finger protein 222	A_33_P3318449	1.53E-05	2.143	9.04E-11	4.096
RORC	RAR related orphan receptor C	A_33_P3386671	5.73E-07	-2.612	1.90E-14	-3.869
RPH3AL	rabphilin 3A like (without C2 domains)	A_23_P94819	4.67E-05	-2.348	3.07E-08	-2.955
RPL39L	ribosomal protein L39 like	A_23_P29594	2.14E-09	2.864	1.77E-13	4.325
RRAS2	RAS related 2	A_33_P3234317	7.13E-08	2.392	5.22E-11	3.592
RTP4	receptor transporter protein 4	A_23_P166797	9.19E-06	-3.636	4.17E-07	-3.571
S100A16	S100 calcium binding protein A16	A_23_P147918	4.75E-04	2.122	3.07E-06	2.327
S100P	S100 calcium binding protein P	A_23_P58266	2.75E-06	2.717	1.71E-09	3.922
S1PR5	sphingosine-1-phosphate receptor 5	A_23_P107744	8.18E-06	-2.038	3.96E-11	-5.863
SAA1	serum amyloid A1	A_24_P335092	8.14E-03	-2.242	2.44E-05	-3.231
SAA2	serum amyloid A2	A_33_P3408918	5.30E-06	-3.700	2.40E-10	-10.206
SAA4	serum amyloid A4, constitutive	A_23_P87238	1.39E-06	-3.677	2.33E-10	-8.730
SAMD9	sterile alpha motif domain containing 9	A_24_P175187	1.40E-05	-2.757	7.87E-08	-3.437
SAMD9L	sterile alpha motif domain containing 9 like	A_33_P3264846	1.15E-07	-2.858	8.60E-07	-3.173
SCN4B	sodium voltage-gated channel beta subunit 4	A_23_P303833	1.83E-05	-2.617	1.41E-06	-3.414
SDC1	syndecan 1	A_23_P16944	2.15E-07	3.144	1.39E-10	4.063
SDCBP2	syndecan binding protein 2	A_23_P131899	3.18E-09	4.776	5.04E-13	6.628
SEC14L2	SEC14 like lipid binding 2	A_23_P17811	1.54E-03	2.124	2.54E-05	2.476
SEPSECS-AS1	SEPSECS antisense RNA 1 (head to head)	A_21_P0000709	3.66E-06	-2.130	3.38E-09	-3.170
SERPINB1	serpin family B member 1	A_23_P214330	1.98E-07	2.420	2.38E-09	2.571
SERPINB2	serpin family B member 2	A_24_P245379	5.97E-04	2.230	6.02E-04	2.678
SERPINB5	serpin family B member 5	A_33_P3310104	2.19E-06	2.174	1.08E-08	2.486
SERPINB13	serpin family B member 13	A_33_P3279019	5.84E-06	-2.005	1.46E-12	-5.480
SERTAD4	SERTA domain containing 4	A_23_P318904	6.72E-04	-2.355	7.25E-04	-2.519
SESN2	sestrin 2	A_23_P35082	5.72E-05	2.626	5.65E-11	6.082
SGMS2	sphingomyelin synthase 2	A_23_P326204	8.79E-07	3.274	2.84E-11	4.517
SH2D5	SH2 domain containing 5	A_24_P686965	2.43E-09	4.628	5.95E-13	6.642
SH2D2A	SH2 domain containing 2A	A_23_P160618	2.27E-09	5.103	5.30E-14	6.373
SH3TC2-DT	--	A_21_P0012960	1.71E-07	2.892	1.14E-08	2.903
SHMT1	serine hydroxymethyltransferase 1	A_24_P205364	9.00E-07	-2.291	9.56E-12	-3.214
SHROOM2	shroom family member 2	A_23_P217755	1.30E-05	-2.388	4.17E-10	-2.836
SIAE	sialic acid acetylesterase	A_23_P24616	2.31E-08	-2.327	1.05E-11	-3.414
SIAH2	siah E3 ubiquitin protein ligase 2	A_33_P3358342	2.19E-06	2.052	2.52E-10	2.969
SIGLEC10	sialic acid binding Ig like lectin 10	A_23_P208182	1.37E-06	-3.983	2.58E-11	-6.530
SIPA1L2	signal induced proliferation associated 1 like 2	A_23_P137470	1.35E-08	2.283	9.94E-14	3.077
SIRT4	sirtuin 4	A_23_P99226	1.11E-06	-2.153	8.00E-12	-3.098
SLA	Src like adaptor	A_23_P216340	1.79E-07	-2.813	5.32E-07	-2.968
SLAMF8	SLAM family member 8	A_23_P200138	5.93E-07	-4.679	1.95E-08	-5.456
SLC10A6	solute carrier family 10 member 6	A_33_P3212102	1.61E-06	2.501	1.60E-09	2.847
SLC16A1	solute carrier family 16 member 1	A_33_P3282434	8.34E-07	2.178	6.60E-05	2.063
SLC18A2	solute carrier family 18 member A2	A_23_P52499	1.29E-07	-2.556	1.09E-05	-2.679
SLC1A3	solute carrier family 1 member 3	A_24_P286114	5.27E-08	-2.895	7.01E-13	-4.027
SLC1A5	solute carrier family 1 member 5	A_23_P55998	1.27E-05	2.216	2.15E-10	2.868
SLC1A6	solute carrier family 1 member 6	A_24_P179467	1.20E-03	-2.277	5.35E-09	-6.694
SLC22A18AS	SLC22A18 antisense RNA	A_33_P3316587	7.81E-04	2.209	4.20E-03	2.065
SLC25A10	solute carrier family 25 member 10	A_23_P146830	2.61E-09	-4.053	1.26E-10	-5.181
SLC26A4	solute carrier family 26 member 4	A_23_P331560	1.11E-05	5.303	1.04E-09	8.285
SLC26A9	solute carrier family 26 member 9	A_23_P201248	3.47E-07	2.737	3.50E-04	2.648
SLC28A3	solute carrier family 28 member 3	A_23_P32078	8.32E-07	3.339	7.97E-11	6.032
SLC2A3	solute carrier family 2 member 3	A_23_P139669	1.44E-03	2.282	1.97E-03	2.256
SLC2A5	solute carrier family 2 member 5	A_23_P160159	7.92E-04	-3.076	1.53E-05	-3.552
SLC2A6	solute carrier family 2 member 6	A_33_P3398912	3.88E-05	-2.716	1.66E-06	-2.756
SLC39A2	solute carrier family 39 member 2	A_23_P128855	7.30E-05	-3.331	6.90E-07	-4.572
SLC39A10	solute carrier family 39 member 10	A_23_P119778	1.37E-02	-2.155	4.87E-05	-3.132
SLC44A3	solute carrier family 44 member 3	A_23_P86195	2.06E-09	-2.602	7.48E-13	-4.259
SLC44A3-AS1	SLC44A3 antisense RNA 1	A_21_P0010637	2.02E-05	-3.229	2.78E-07	-3.503
SLC46A2	solute carrier family 46 member 2	A_23_P31996	2.96E-03	-2.787	1.86E-04	-4.269
SLC47A1	solute carrier family 47 member 1	A_24_P142503	1.27E-08	-2.394	6.83E-09	-2.427
SLC47A2	solute carrier family 47 member 2	A_23_P77908	1.75E-10	-12.301	4.07E-14	-21.946
SLC4A7	solute carrier family 4 member 7	A_24_P368575	7.19E-09	2.410	4.00E-10	2.788
SLC52A1	solute carrier family 52 member 1	A_23_P15692	2.27E-06	-3.203	1.69E-07	-5.343
SLC5A1	solute carrier family 5 member 1	A_23_P17826	4.05E-06	2.363	5.28E-10	3.284
SLC5A3	solute carrier family 5 member 3	A_33_P3277110	1.03E-03	2.180	6.64E-04	2.187
SLC6A14	solute carrier family 6 member 14	A_24_P365721	3.52E-09	4.000	3.45E-07	3.584
SLC7A4	solute carrier family 7 member 4	A_23_P120794	5.07E-08	2.968	4.41E-07	2.828
SLC7A5	solute carrier family 7 member 5	A_24_P335620	7.13E-09	3.077	2.60E-14	4.691
SLC7A11	solute carrier family 7 member 11	A_33_P3242623	2.24E-12	15.378	6.91E-15	25.977
SLC9A1	solute carrier family 9 member A1	A_24_P71373	1.08E-03	2.009	6.80E-06	2.588
SLC9A7	solute carrier family 9 member A7	A_21_P0006580	1.13E-04	2.192	3.96E-06	2.808
SLC9A9	solute carrier family 9 member A9	A_32_P46214	1.77E-08	-2.735	2.24E-11	-4.021
SLCO4A1	solute carrier organic anion transporter family member 4A1	A_23_P5903	5.59E-07	2.164	1.28E-07	2.269
SLFN12	schlafen family member 12	A_23_P118536	2.89E-10	-3.391	2.21E-12	-3.940
SLITRK6	SLIT and NTRK like family member 6	A_23_P65307	1.38E-02	-2.323	1.95E-07	-4.179
SMAD5-AS1	SMAD5 antisense RNA 1	A_23_P399797	1.66E-08	-5.076	9.64E-07	-4.769
SMARCD3	SWI/SNF related, matrix associated, actin dependent regulator of chromatin, subfamily d, member 3	A_23_P122852	9.82E-06	-2.263	1.82E-11	-3.265
SMOX	spermine oxidase	A_23_P102731	9.23E-08	2.293	1.03E-14	4.963
SMTN	smoothelin	A_21_P0014830	7.17E-06	2.852	1.40E-08	3.612
SNAP47	synaptosome associated protein 47	A_33_P3252588	8.91E-08	-2.012	1.32E-09	-2.365
SNHG27	small nucleolar RNA host gene 27	A_21_P0006077	5.68E-04	-2.245	6.80E-08	-5.482
SNRK	SNF related kinase	A_23_P211985	6.25E-05	2.229	1.01E-07	3.146
SOX15	SRY-box transcription factor 15	A_23_P164011	1.53E-04	2.175	1.75E-06	2.332
SOX21	SRY-box transcription factor 21	A_24_P407259	1.85E-06	-2.862	2.41E-11	-7.607
SOX21-AS1	--	A_33_P3286694	2.08E-05	-3.193	5.51E-15	-8.149
SPACA4	sperm acrosome associated 4	A_33_P3236656	5.46E-05	2.968	2.30E-09	5.834
SPACA9	sperm acrosome associated 9	A_23_P32135	2.22E-09	-2.198	2.58E-11	-3.438
SPG7	SPG7 matrix AAA peptidase subunit, paraplegin	A_21_P0009117	3.03E-04	-2.152	5.89E-06	-2.193
SPIN4	spindlin family member 4	A_32_P222961	5.44E-09	5.686	8.69E-13	10.048
SPRED3	sprouty related EVH1 domain containing 3	A_33_P3401981	9.18E-10	3.291	3.35E-10	3.598
SPRR3	small proline rich protein 3	A_23_P62709	7.73E-03	2.356	1.98E-07	6.091
SRXN1	sulfiredoxin 1	A_23_P320113	1.65E-06	2.203	3.18E-09	2.365
SSR4P1	signal sequence receptor subunit 4 pseudogene 1	A_33_P3676515	3.27E-06	-3.206	2.11E-08	-5.296
ST3GAL6	ST3 beta-galactoside alpha-2,3-sialyltransferase 6	A_23_P250800	7.76E-06	2.165	8.45E-10	2.953
ST8SIA1	ST8 alpha-N-acetyl-neuraminide alpha-2,8-sialyltransferase 1	A_23_P354705	2.89E-06	-3.177	2.22E-07	-3.684
STAM	signal transducing adaptor molecule	A_23_P1343	2.63E-08	2.141	2.85E-13	2.704
STAR	steroidogenic acute regulatory protein	A_23_P8981	5.88E-07	-9.474	1.20E-11	-21.086
STARD5	StAR related lipid transfer domain containing 5	A_23_P158880	3.32E-06	-2.531	3.32E-10	-4.421
STC2	stanniocalcin 2	A_23_P416395	1.34E-03	2.518	2.25E-04	2.693
STK26	serine/threonine kinase 26	A_23_P32414	2.30E-10	2.426	6.82E-13	2.747
STK39	serine/threonine kinase 39	A_24_P19544	5.55E-09	2.526	4.90E-10	2.439
STK40	serine/threonine kinase 40	A_23_P74229	1.15E-05	2.200	7.16E-11	3.632
STK17A	serine/threonine kinase 17a	A_33_P3229467	5.11E-06	2.327	3.18E-09	3.583
STRIP2	striatin interacting protein 2	A_32_P213831	6.80E-07	3.190	1.05E-11	5.755
STX18-AS1	STX18 antisense RNA 1 (head to head)	A_21_P0000702	7.24E-05	-2.662	1.35E-07	-4.901
STX1A	syntaxin 1A	A_23_P168556	8.02E-06	3.209	2.56E-10	6.050
SULT2B1	sulfotransferase family 2B member 1	A_23_P107981	3.32E-04	2.777	8.55E-07	4.016
SUSD2	sushi domain containing 2	A_23_P314101	4.97E-08	-4.950	1.87E-11	-7.166
SUSD3	sushi domain containing 3	A_23_P401076	1.99E-07	-2.355	1.66E-09	-2.089
SYN1	synapsin I	A_23_P33847	1.35E-02	2.339	5.54E-05	3.169
SYNE1	spectrin repeat containing nuclear envelope protein 1	A_33_P3335910	8.89E-04	-2.662	5.88E-05	-2.978
SYT8	synaptotagmin 8	A_23_P36187	1.44E-07	-5.687	4.60E-05	-6.124
SYT12	synaptotagmin 12	A_23_P421306	2.68E-08	-2.985	2.14E-09	-3.681
SYT17	synaptotagmin 17	A_23_P163697	1.10E-08	-2.971	3.30E-10	-4.270
SYTL1	synaptotagmin like 1	A_33_P3235321	8.49E-06	-2.211	5.65E-09	-3.045
TAGLN3	transgelin 3	A_23_P80817	1.84E-02	2.728	6.95E-08	8.555
TCEA3	transcription elongation factor A3	A_23_P34375	5.87E-10	-2.094	1.78E-12	-2.829
TCF7	transcription factor 7	A_33_P3250671	8.82E-04	2.019	1.10E-05	2.536
TECR	trans-2,3-enoyl-CoA reductase	A_33_P3372466	1.36E-04	-2.129	4.55E-07	-2.735
TEDC2	tubulin epsilon and delta complex 2	A_23_P26557	8.03E-05	-2.493	1.59E-06	-4.057
TENM4	teneurin transmembrane protein 4	A_24_P342312	2.93E-08	-3.349	1.47E-10	-6.706
TENT5B	terminal nucleotidyltransferase 5B	A_23_P12199	5.12E-11	-3.765	3.55E-13	-6.036
TEX41	testis expressed 41	A_33_P3867461	1.47E-07	2.563	2.36E-11	3.342
TGFA	transforming growth factor alpha	A_23_P377291	8.50E-07	2.870	1.29E-06	3.557
TGFB1	transforming growth factor beta 1	A_24_P79054	4.35E-04	2.268	6.91E-06	2.702
TGM1	transglutaminase 1	A_23_P65618	8.93E-07	3.297	3.30E-10	4.187
TGM2	transglutaminase 2	A_32_P86763	1.17E-04	-3.088	1.49E-03	-2.383
THBS3	thrombospondin 3	A_21_P0014078	2.50E-05	-2.576	2.96E-05	-2.975
THEM5	thioesterase superfamily member 5	A_33_P3270826	4.61E-05	-3.641	4.20E-07	-3.988
THSD4	thrombospondin type 1 domain containing 4	A_33_P3384462	2.52E-05	2.203	2.85E-06	2.440
TINF2	TERF1 interacting nuclear factor 2	A_33_P3372941	1.57E-08	2.262	1.53E-10	2.410
TLR3	toll like receptor 3	A_23_P29922	3.71E-05	-3.069	5.42E-12	-5.043
TM4SF1	transmembrane 4 L six family member 1	A_32_P231617	2.34E-07	2.384	1.97E-10	3.257
TM4SF19	transmembrane 4 L six family member 19	A_23_P372946	1.97E-04	5.866	1.25E-07	13.564
TMC7	transmembrane channel like 7	A_23_P140928	9.54E-09	3.657	1.27E-13	7.552
TMCC3	transmembrane and coiled-coil domain family 3	A_24_P305933	4.33E-03	2.064	1.31E-07	3.689
TMED7-TICAM2	TMED7-TICAM2 readthrough	A_33_P3327270	6.34E-06	2.069	2.14E-10	4.049
TMEM19	transmembrane protein 19	A_33_P3407945	2.55E-08	-2.196	1.86E-12	-3.189
TMEM25	transmembrane protein 25	A_23_P203115	9.39E-06	-2.080	2.86E-10	-3.198
TMEM92	transmembrane protein 92	A_32_P106194	7.21E-06	3.748	1.67E-08	4.680
TMEM125	transmembrane protein 125	A_23_P115022	2.40E-04	2.197	1.17E-04	2.236
TMEM144	transmembrane protein 144	A_33_P3304372	3.17E-06	-2.351	2.30E-08	-3.345
TMEM154	transmembrane protein 154	A_23_P361584	7.13E-08	2.696	4.48E-11	2.670
TMEM201	transmembrane protein 201	A_24_P522631	4.04E-07	3.172	7.98E-13	4.339
TMEM241	transmembrane protein 241	A_23_P89824	5.17E-07	-2.501	7.98E-13	-3.599
TMEM266	transmembrane protein 266	A_23_P88678	5.83E-06	-6.386	2.34E-07	-6.031
TMEM123-DT	TMEM123 divergent transcript	A_32_P110016	1.10E-08	-2.431	4.78E-10	-3.386
TMEM191B/TMEM191C	transmembrane protein 191C	A_21_P0012316	6.31E-07	-2.029	2.59E-11	-3.026
TMEM198B	transmembrane protein 198B (pseudogene)	A_33_P3262884	7.07E-06	-2.132	3.29E-09	-3.127
TMEM30B	transmembrane protein 30B	A_32_P129752	8.82E-06	2.010	5.05E-07	2.278
TMEM41B	transmembrane protein 41B	A_32_P173058	2.38E-09	2.153	8.26E-10	2.284
TMEM45B	transmembrane protein 45B	A_23_P1682	5.47E-11	4.810	1.45E-13	6.293
TMEM92-AS1	TMEM92 antisense RNA 1	A_21_P0009196	7.56E-05	2.592	5.07E-08	3.015
TMPRSS7	transmembrane serine protease 7	A_33_P3361891	2.85E-03	-2.044	1.67E-04	-2.332
TNFAIP8L2	TNF alpha induced protein 8 like 2	A_23_P46356	1.31E-07	-3.105	1.31E-14	-4.838
TNFRSF18	TNF receptor superfamily member 18	A_24_P411121	6.93E-08	-3.627	1.04E-11	-3.376
TNFRSF19	TNF receptor superfamily member 19	A_23_P140057	6.33E-07	-4.298	1.28E-14	-7.295
TNFRSF10C	TNF receptor superfamily member 10c	A_23_P256724	4.19E-04	-2.829	6.27E-05	-2.378
TNFRSF12A	TNF receptor superfamily member 12A	A_23_P49338	6.22E-03	2.087	7.60E-06	3.327
TNFSF10	TNF superfamily member 10	A_23_P121253	1.24E-07	-2.671	4.03E-12	-6.063
TNNI2	troponin I2, fast skeletal type	A_23_P24784	1.22E-09	-4.694	8.72E-13	-7.507
TNNT1	troponin T1, slow skeletal type	A_33_P3397865	2.29E-06	2.087	1.05E-08	2.311
TNP2	transition protein 2	A_33_P3242304	4.25E-02	2.216	8.38E-05	3.678
TOP2A	DNA topoisomerase II alpha	A_23_P118834	2.32E-02	-2.090	2.17E-05	-5.351
TOR4A	torsin family 4 member A	A_23_P147109	1.46E-07	3.426	5.06E-12	4.772
TP53AIP1	tumor protein p53 regulated apoptosis inducing protein 1	A_24_P152398	2.32E-07	-3.057	2.24E-09	-3.964
TP53TG1	TP53 target 1	A_23_P145895	1.08E-08	-2.042	6.35E-12	-2.739
TPM4	tropomyosin 4	A_23_P141974	7.13E-08	2.143	1.09E-06	2.850
TPTE2P5	transmembrane phosphoinositide 3-phosphatase and tensin homolog 2 pseudogene 5	A_32_P101570	3.12E-06	-3.068	1.73E-06	-2.782
TRABD2B	TraB domain containing 2B	A_21_P0010758	4.87E-04	2.149	2.14E-05	2.444
TRAPPC6A	trafficking protein particle complex subunit 6A	A_24_P390928	3.62E-05	-2.117	2.19E-06	-2.150
TRERF1	transcriptional regulating factor 1	A_24_P217904	1.51E-06	-5.987	2.68E-12	-11.538
TRIB3	tribbles pseudokinase 3	A_23_P210690	2.97E-07	4.480	4.15E-13	10.694
TRIM10	tripartite motif containing 10	A_23_P420831	7.51E-11	5.318	6.68E-08	3.636
TRIM15	tripartite motif containing 15	A_23_P500300	3.98E-05	12.561	1.89E-07	27.266
TRIM45	tripartite motif containing 45	A_33_P3234197	2.95E-06	2.180	1.41E-10	4.103
TRIM16L	tripartite motif containing 16 like	A_23_P129903	1.77E-07	2.243	2.91E-10	2.626
TRMT6	tRNA methyltransferase 6 non-catalytic subunit	A_23_P210747	2.63E-08	2.154	2.06E-10	2.463
TRMT9B	tRNA methyltransferase 9B (putative)	A_32_P159234	1.40E-06	-2.897	3.74E-08	-4.655
TROAP	trophinin associated protein	A_23_P150935	2.22E-04	-2.175	8.41E-10	-3.735
TRPC6	transient receptor potential cation channel subfamily C member 6	A_33_P3337627	1.83E-05	2.462	1.12E-08	3.972
TRPV6	transient receptor potential cation channel subfamily V member 6	A_33_P3364854	9.50E-04	-2.158	2.38E-03	-2.087
TSKU-AS1	TSKU antisense RNA 1	A_32_P28223	8.29E-06	-2.184	2.21E-08	-3.332
TSPAN10	tetraspanin 10	A_33_P3449097	1.02E-04	-2.488	1.86E-05	-2.585
TTC39A	tetratricopeptide repeat domain 39A	A_23_P160214	1.37E-10	3.501	2.84E-14	5.170
TUBB8B	tubulin beta 8B	A_33_P3241779	8.13E-05	-2.464	9.50E-10	-6.259
TUBBP5	tubulin beta pseudogene 5	A_33_P3409518	4.11E-07	-2.208	7.85E-09	-3.683
TXLNB	taxilin beta	A_23_P434398	8.35E-04	-2.248	1.77E-04	-2.096
TXNRD1	thioredoxin reductase 1	A_33_P3351120	1.64E-09	3.634	1.25E-14	6.605
UBA7	ubiquitin like modifier activating enzyme 7	A_23_P21207	1.80E-06	-3.189	6.54E-08	-2.527
UBE2H	ubiquitin conjugating enzyme E2 H	A_23_P145584	4.66E-07	2.197	2.11E-09	2.895
UBE2R2-AS1	--	A_33_P3302320	2.17E-03	2.280	2.48E-06	3.435
UBQLNL	ubiquilin like	A_23_P328621	3.30E-04	-2.012	9.47E-05	-2.117
UGCG	UDP-glucose ceramide glucosyltransferase	A_23_P313389	3.64E-08	2.277	7.83E-12	3.241
UGT1A9 (includes others)	UDP glucuronosyltransferase family 1 member A10	A_33_P3302075	2.79E-03	-2.035	1.84E-10	-6.938
ULBP1	UL16 binding protein 1	A_33_P3422802	2.63E-04	2.702	1.60E-09	5.216
UNC93A	unc-93 homolog A	A_23_P214408	3.98E-05	-2.217	7.72E-05	-2.801
UPP1	uridine phosphorylase 1	A_23_P351275	5.31E-06	3.036	7.73E-13	7.373
UROS	uroporphyrinogen III synthase	A_33_P3233565	6.66E-05	-2.051	7.60E-09	-3.078
USB1	U6 snRNA biogenesis phosphodiesterase 1	A_21_P0000161	2.66E-05	2.272	1.18E-08	2.731
USH1G	USH1 protein network component sans	A_33_P3401711	3.17E-06	-5.154	1.80E-11	-10.764
USP43	ubiquitin specific peptidase 43	A_24_P310009	1.84E-03	2.142	1.88E-05	2.488
USP53	ubiquitin specific peptidase 53	A_24_P137522	5.01E-10	2.567	2.40E-10	2.762
USP17L22 (includes others)	ubiquitin specific peptidase 17 like family member 29	A_33_P3283262	2.61E-02	3.336	4.28E-02	2.701
UTRN	utrophin	A_33_P3234859	2.98E-07	-2.213	2.35E-08	-2.537
VAV1	vav guanine nucleotide exchange factor 1	A_23_P38959	3.51E-09	-2.438	1.41E-09	-2.054
VAV3	vav guanine nucleotide exchange factor 3	A_23_P201551	2.30E-11	-5.012	1.25E-14	-7.519
VENTX	VENT homeobox	A_23_P419150	1.10E-05	3.741	5.07E-09	5.066
VLDLR	very low density lipoprotein receptor	A_23_P43476	3.51E-08	2.513	2.98E-08	3.249
VLDLR-AS1	VLDLR antisense RNA 1	A_19_P00315804	5.88E-03	2.349	3.44E-05	2.188
VMP1	vacuole membrane protein 1	A_33_P3407925	6.68E-08	2.013	3.09E-10	2.463
WAKMAR2	wound and keratinocyte migration associated lncRNA 2	A_19_P00317547	1.68E-02	-2.013	4.24E-04	-2.821
WFDC2	WAP four-disulfide core domain 2	A_24_P14464	2.02E-06	-2.573	8.37E-06	-2.332
WNK4	WNK lysine deficient protein kinase 4	A_24_P327181	3.68E-03	2.788	4.93E-05	3.986
WNT2	Wnt family member 2	A_23_P59807	1.38E-05	-3.446	4.97E-06	-4.746
WNT4	Wnt family member 4	A_33_P3397525	3.33E-07	-4.632	4.03E-08	-6.306
WNT16	Wnt family member 16	A_23_P134601	4.69E-03	-3.487	1.74E-06	-9.117
WNT7B	Wnt family member 7B	A_24_P911607	2.04E-02	2.032	3.68E-07	5.807
XAF1	XIAP associated factor 1	A_24_P557479	4.28E-04	-3.338	1.36E-03	-3.118
XCR1	X-C motif chemokine receptor 1	A_23_P18246	2.49E-07	2.290	2.83E-11	3.007
XPO6	exportin 6	A_21_P0011262	2.04E-08	2.147	2.63E-12	2.575
XPOT	exportin for tRNA	A_23_P340722	7.04E-08	2.261	1.88E-10	3.031
YARS1	tyrosyl-tRNA synthetase 1	A_23_P379550	2.11E-07	2.321	1.92E-10	2.822
ZBED5-AS1	ZBED5 antisense RNA 1	A_21_P0007122	1.72E-06	-2.088	1.00E-09	-3.429
ZBTB20-AS1	ZBTB20 antisense RNA 1	A_21_P0000867	8.44E-07	3.024	1.36E-10	4.476
ZCWPW2	zinc finger CW-type and PWWP domain containing 2	A_33_P3383149	3.02E-05	-2.243	8.91E-07	-2.307
ZFYVE28	zinc finger FYVE-type containing 28	A_33_P3277579	1.62E-03	2.210	2.31E-04	2.410
ZMYM3	zinc finger MYM-type containing 3	A_23_P137073	3.31E-06	-2.264	2.90E-09	-3.012
ZNF165	zinc finger protein 165	A_23_P93269	4.38E-07	2.401	5.74E-10	4.357
ZNF287	zinc finger protein 287	A_23_P4416	7.32E-06	-2.485	1.01E-07	-3.730
ZNF296	zinc finger protein 296	A_23_P16058	2.17E-05	-2.122	6.13E-05	-2.296
ZNF658	zinc finger protein 658	A_33_P3341494	2.13E-05	-2.163	2.24E-11	-4.026
ZNF773	zinc finger protein 773	A_33_P3226665	2.57E-03	2.092	6.12E-05	3.176
ZNF815P	--	A_33_P3357858	3.31E-06	-2.110	3.03E-09	-3.839
ZNF833P	zinc finger protein 833, pseudogene	A_33_P3322499	1.44E-03	-2.180	1.30E-06	-2.365
ZSCAN31	zinc finger and SCAN domain containing 31	A_23_P214533	1.54E-10	-3.468	2.00E-10	-4.621
ZSWIM5	zinc finger SWIM-type containing 5	A_23_P383118	7.05E-06	-2.787	6.02E-08	-4.427
ZWINT	ZW10 interacting kinetochore protein	A_23_P63789	1.32E-04	-2.481	2.14E-09	-3.793
