# Supplementary material for: Neryl acetate, the major component of Corsican Helichrysum italicum essential oil, mediates its biological activities on skin barrier
Source: PLoS One. 2023 Mar 3;18(3):e0268384. doi: 10.1371/journal.pone.0268384 (PMC9983847; doi:10.1371/journal.pone.0268384)
Supplement: S2 Table — (XLSX) [file pone.0268384.s005.xlsx]

## Sheet: Sheet0
NA regulates 129 specific genes
			NA 0.03% vs DMSO 0.5%
Symbol	Gene Name	Agilent probe id	p-value	Fold Change
ABCB4	ATP binding cassette subfamily B member 4	A_33_P3336760	1.71E-02	-2.009
ABCG4	ATP binding cassette subfamily G member 4	A_24_P355626	5.27E-06	2.168
ABI3BP	ABI family member 3 binding protein	A_33_P3411980	1.67E-02	-2.040
ACKR1	atypical chemokine receptor 1 (Duffy blood group)	A_23_P115161	6.58E-03	-2.086
ACOT11	acyl-CoA thioesterase 11	A_23_P417415	8.58E-04	2.735
AIF1	allograft inflammatory factor 1	A_23_P214627	4.97E-07	-2.521
ANKRD22	ankyrin repeat domain 22	A_33_P3407880	5.75E-06	2.232
APBA1	amyloid beta precursor protein binding family A member 1	A_33_P3295655	2.48E-07	-2.116
APOL1	apolipoprotein L1	A_24_P87931	1.06E-06	-2.003
APOL4	apolipoprotein L4	A_23_P380857	1.21E-03	-2.336
ARHGAP24	Rho GTPase activating protein 24	A_33_P3236030	2.79E-07	-2.667
ARHGAP28	Rho GTPase activating protein 28	A_24_P579356	2.92E-03	-2.393
ARHGAP42	Rho GTPase activating protein 42	A_23_P150325	1.32E-05	-2.025
ATP2C2	ATPase secretory pathway Ca2+ transporting 2	A_23_P117992	1.36E-05	2.130
AZGP1P1	--	A_24_P49267	9.39E-06	-2.900
BNC1	basonuclin 1	A_23_P22134	3.64E-07	2.103
C16orf89	chromosome 16 open reading frame 89	A_33_P3296862	2.45E-04	-2.184
C1QA	complement C1q A chain	A_24_P222655	3.44E-06	-2.225
C1QC	complement C1q C chain	A_23_P125977	1.82E-06	-3.340
C1QTNF3	C1q and TNF related 3	A_23_P122068	4.90E-05	-2.372
CCL4	C-C motif chemokine ligand 4	A_33_P3354607	2.18E-02	-2.324
CD248	CD248 molecule	A_33_P3337485	5.06E-05	-2.541
CEP112	centrosomal protein 112	A_23_P83976	2.87E-07	2.391
CFAP251	cilia and flagella associated protein 251	A_24_P179504	1.91E-05	2.328
CFB	complement factor B	A_23_P156687	1.04E-05	-2.779
CGREF1	cell growth regulator with EF-hand domain 1	A_33_P3227793	3.03E-03	-2.156
CHD6	chromodomain helicase DNA binding protein 6	A_33_P3401452	4.91E-07	-2.056
CLEC10A	C-type lectin domain containing 10A	A_23_P141505	3.58E-02	-2.029
CLEC14A	C-type lectin domain containing 14A	A_24_P215653	8.39E-04	-2.171
CMAHP	cytidine monophospho-N-acetylneuraminic acid hydroxylase, pseudogene	A_33_P3281572	1.31E-06	-2.616
CMTR2	cap methyltransferase 2	A_24_P185036	1.23E-06	2.032
CNTLN	centlein	A_33_P3296240	9.89E-05	-2.222
COLQ	collagen like tail subunit of asymmetric acetylcholinesterase	A_23_P212126	3.42E-03	-2.227
CXCL17	C-X-C motif chemokine ligand 17	A_23_P50269	1.52E-02	2.012
CYBB	cytochrome b-245 beta chain	A_24_P365767	1.45E-04	-2.966
CYP1A1	cytochrome P450 family 1 subfamily A member 1	A_23_P163402	1.75E-03	-2.210
DHRS4L1	dehydrogenase/reductase 4 like 1 (pseudogene)	A_33_P3359368	7.74E-06	-2.028
DKK2	dickkopf WNT signaling pathway inhibitor 2	A_23_P155848	2.72E-02	-2.005
DLL4	delta like canonical Notch ligand 4	A_23_P419641	4.19E-05	-2.366
DPF3	double PHD fingers 3	A_33_P3240946	1.00E-02	-2.014
ELANE	elastase, neutrophil expressed	A_23_P130961	2.14E-02	-2.340
EPCAM	epithelial cell adhesion molecule	A_23_P91081	6.18E-06	2.021
ERRFI1	ERBB receptor feedback inhibitor 1	A_23_P46470	9.85E-04	2.026
ESR1	estrogen receptor 1	A_33_P3379356	1.80E-03	-2.149
FABP5	fatty acid binding protein 5	A_32_P204676	2.44E-09	2.283
FABP9	fatty acid binding protein 9	A_33_P3348348	3.37E-02	5.767
FAM153A/FAM153B	family with sequence similarity 153 member B	A_32_P84373	3.85E-04	2.043
FAM153CP	protein FAM153C	A_32_P84369	4.56E-04	2.098
FAM180B	family with sequence similarity 180 member B	A_33_P3330404	1.72E-03	-2.085
FAM66D	--	A_21_P0013470	2.68E-04	-2.091
FCGR2B	Fc gamma receptor IIb	A_23_P34644	4.64E-03	-2.019
FGFBP1	fibroblast growth factor binding protein 1	A_23_P30126	5.97E-08	3.643
FIBIN	fin bud initiation factor homolog	A_33_P3325497	9.31E-04	-2.666
GAB3	GRB2 associated binding protein 3	A_33_P3251369	7.24E-04	-2.339
GALM	galactose mutarotase	A_23_P67971	1.78E-07	-2.219
GALNT12	polypeptide N-acetylgalactosaminyltransferase 12	A_23_P415652	2.23E-05	-2.319
GAS2L3	growth arrest specific 2 like 3	A_32_P189204	4.64E-06	-2.057
GBP5	guanylate binding protein 5	A_23_P74290	3.36E-02	-2.103
GHR	growth hormone receptor	A_33_P3260733	1.59E-03	-2.135
HSPC324	--	A_21_P0014497	2.32E-03	-2.179
IFIT2	interferon induced protein with tetratricopeptide repeats 2	A_24_P304071	1.15E-02	-2.241
IFITM1	interferon induced transmembrane protein 1	A_33_P3423941	1.58E-03	-2.353
KCNK2	potassium two pore domain channel subfamily K member 2	A_33_P3213822	6.60E-03	-2.165
KCP	kielin cysteine rich BMP regulator	A_33_P3383611	6.48E-06	2.181
KRT35	keratin 35	A_23_P78201	2.89E-02	6.011
KRT74	keratin 74	A_33_P3315284	2.87E-02	3.794
LAIR1	leukocyte associated immunoglobulin like receptor 1	A_33_P3253394	7.72E-04	-2.346
LCE5A	late cornified envelope 5A	A_33_P3403018	1.71E-02	-4.951
LHX2	LIM homeobox 2	A_23_P32165	2.28E-02	2.352
LILRA3	leukocyte immunoglobulin like receptor A3	A_23_P79094	3.59E-04	-2.233
LINC00545	--	A_33_P3331916	7.99E-03	-2.049
LINC00887	long intergenic non-protein coding RNA 887	A_33_P3306654	2.48E-04	2.004
LINC01116	long intergenic non-protein coding RNA 1116	A_19_P00813593	1.78E-02	-2.199
LINC02245	long intergenic non-protein coding RNA 2245	A_21_P0002454	2.39E-06	-2.011
LMCD1	LIM and cysteine rich domains 1	A_23_P166779	4.34E-03	-2.527
LOC100505664	--	A_21_P0009949	1.53E-02	-2.154
LOC105373953	uncharacterized LOC105373953	A_21_P0002633	2.24E-02	-2.043
LOC105376910	uncharacterized LOC105376910	A_21_P0001668	1.79E-06	2.551
LOC105378269	uncharacterized LOC105378269	A_21_P0010823	1.81E-04	-2.224
LRP8	LDL receptor related protein 8	A_23_P200222	1.81E-08	2.676
LRRC2	leucine rich repeat containing 2	A_23_P334798	1.21E-02	-2.133
MATN4	matrilin 4	A_33_P3210468	1.56E-02	-2.243
MEGF6	multiple EGF like domains 6	A_24_P926960	4.17E-04	-2.120
MLLT3	MLLT3 super elongation complex subunit	A_24_P192627	1.14E-02	-2.018
MSMO1	methylsterol monooxygenase 1	A_23_P110184	5.30E-07	2.174
MSRB3-AS1	MSRB3 antisense RNA 1	A_21_P0014678	3.79E-03	-2.449
NPR1	natriuretic peptide receptor 1	A_23_P147711	5.83E-04	-2.064
PAG1	phosphoprotein membrane anchor with glycosphingolipid microdomains 1	A_32_P61684	1.96E-07	2.254
PBXIP1	PBX homeobox interacting protein 1	A_33_P3347413	3.99E-05	-2.020
PDE4DIP	phosphodiesterase 4D interacting protein	A_33_P3308223	7.15E-05	-2.100
PDZRN4	PDZ domain containing ring finger 4	A_23_P105651	6.52E-03	-2.396
PGM2	phosphoglucomutase 2	A_23_P7172	1.62E-06	2.030
PI16	peptidase inhibitor 16	A_33_P3215640	4.76E-04	-2.107
PLCB2	phospholipase C beta 2	A_33_P3260614	1.04E-03	-2.572
PLVAP	plasmalemma vesicle associated protein	A_23_P56328	3.17E-03	-2.090
PPM1L	protein phosphatase, Mg2+/Mn2+ dependent 1L	A_23_P147563	8.87E-05	-2.027
PRKAR1B-AS1	PRKAR1B antisense RNA 1	A_21_P0014177	2.62E-04	-2.084
PTGES	prostaglandin E synthase	A_24_P403417	7.46E-04	-2.145
PTGIR	prostaglandin I2 receptor	A_23_P340848	3.13E-04	-2.044
PTGIS	prostaglandin I2 synthase	A_24_P48723	1.35E-02	-2.249
PTPRZ1	protein tyrosine phosphatase receptor type Z1	A_23_P168761	1.89E-05	-2.174
RAP2B	RAP2B, member of RAS oncogene family	A_33_P3303121	6.96E-05	2.069
RIBC1	RIB43A domain with coiled-coils 1	A_23_P73667	1.90E-05	-2.110
RIMBP3 (includes others)	RIMS binding protein 3	A_23_P154962	6.36E-04	-2.303
ROBO4	roundabout guidance receptor 4	A_23_P344421	3.20E-06	-2.161
RPRML	reprimo like	A_32_P3476	6.76E-04	-2.407
RSAD2	radical S-adenosyl methionine domain containing 2	A_24_P28722	1.25E-02	-2.811
SAMHD1	SAM and HD domain containing deoxynucleoside triphosphate triphosphohydrolase 1	A_24_P267592	4.02E-04	-2.022
SCARA5	scavenger receptor class A member 5	A_23_P94103	2.63E-03	-2.289
SERPINB4	serpin family B member 4	A_23_P502413	8.97E-04	2.090
SH2D3C	SH2 domain containing 3C	A_33_P3293918	2.40E-05	-2.306
SIGLEC6	sialic acid binding Ig like lectin 6	A_23_P4592	3.73E-03	-2.267
SLC25A29	solute carrier family 25 member 29	A_23_P77048	3.63E-06	-2.310
SLC29A2	solute carrier family 29 member 2	A_23_P104705	9.20E-07	2.289
SMOC2	SPARC related modular calcium binding 2	A_33_P3351416	6.41E-03	-2.190
SNTG2	syntrophin gamma 2	A_23_P251132	2.61E-02	-2.512
SPEF2	sperm flagellar 2	A_33_P3407400	3.96E-04	-2.321
STAB1	stabilin 1	A_23_P32500	1.21E-03	-2.260
SYNE1	spectrin repeat containing nuclear envelope protein 1	A_23_P500861	2.54E-04	-2.063
TPPP3	tubulin polymerization promoting protein family member 3	A_23_P26386	1.76E-03	-2.002
TRANK1	tetratricopeptide repeat and ankyrin repeat containing 1	A_24_P68079	2.42E-03	-2.387
USP18	ubiquitin specific peptidase 18	A_23_P132159	1.45E-03	-2.147
UTRN	utrophin	A_33_P3234859	2.98E-07	-2.213
VSIG4	V-set and immunoglobulin domain containing 4	A_23_P217269	1.83E-04	-3.041
WDFY4	WDFY family member 4	A_33_P3209651	3.17E-03	-2.605
XAGE1A/XAGE1B	X antigen family member 1B	A_24_P271696	1.11E-02	-2.115
ZBTB16	zinc finger and BTB domain containing 16	A_23_P104804	9.85E-03	-2.015
ZNF423	zinc finger protein 423	A_23_P88880	6.51E-03	-2.254
ZNF618	zinc finger protein 618	A_24_P743802	3.15E-04	-2.230
