# Supplementary material for: Neryl acetate, the major component of Corsican Helichrysum italicum essential oil, mediates its biological activities on skin barrier
Source: PLoS One. 2023 Mar 3;18(3):e0268384. doi: 10.1371/journal.pone.0268384 (PMC9983847; doi:10.1371/journal.pone.0268384)
Supplement: S3 Table — (XLSX) [file pone.0268384.s006.xlsx]

## Sheet: Sheet0
HIEO regulates 1,421 specific genes
			HIEO 0.1% vs DMSO 0.5%
Symbol	Gene Name	Agilent probe id	p-value	Fold Change
AADACL2	arylacetamide deacetylase like 2	A_23_P91970	1.47E-03	2.282
AARS1	alanyl-tRNA synthetase 1	A_24_P172990	6.99E-11	2.847
ABCB6	ATP binding cassette subfamily B member 6 (Langereis blood group)	A_23_P5441	1.79E-08	-2.025
ABCB9	ATP binding cassette subfamily B member 9	A_23_P128094	2.07E-03	-2.281
ABHD6	abhydrolase domain containing 6, acylglycerol lipase	A_23_P211850	4.23E-07	-2.250
ABHD15	abhydrolase domain containing 15	A_33_P3216913	5.13E-07	-2.103
ABHD17B	abhydrolase domain containing 17B, depalmitoylase	A_23_P83149	1.06E-09	2.623
ABLIM1	actin binding LIM protein 1	A_33_P3388646	4.55E-09	2.203
ABTB1	ankyrin repeat and BTB domain containing 1	A_33_P3297444	4.58E-11	2.993
ACADL	acyl-CoA dehydrogenase long chain	A_33_P3303717	4.45E-06	-2.274
ACADSB	acyl-CoA dehydrogenase short/branched chain	A_33_P3248992	1.06E-08	-2.662
ACER1	alkaline ceramidase 1	A_23_P38952	1.92E-05	-2.763
ACOX1	acyl-CoA oxidase 1	A_33_P3244803	3.51E-10	-2.156
ACP3	acid phosphatase 3	A_24_P37589	8.09E-07	-3.721
ACP5	acid phosphatase 5, tartrate resistant	A_23_P142075	1.65E-07	-2.700
ACP6	acid phosphatase 6, lysophosphatidic	A_23_P160240	8.28E-07	-2.793
ACP7	acid phosphatase 7, tartrate resistant (putative)	A_33_P3358957	9.74E-09	2.894
ACRBP	acrosin binding protein	A_33_P3396370	6.30E-06	2.158
ACSF2	acyl-CoA synthetase family member 2	A_23_P4190	2.66E-07	-2.135
ACSL1	acyl-CoA synthetase long chain family member 1	A_23_P110212	1.02E-09	-2.077
ACSM3	acyl-CoA synthetase medium chain family member 3	A_23_P317756	1.48E-05	-2.094
ACTA1	actin alpha 1, skeletal muscle	A_23_P1102	4.40E-03	3.080
ACTL10	actin like 10	A_33_P3364989	2.07E-03	-2.073
ACTR3C	actin related protein 3C	A_33_P3264089	1.73E-07	-2.018
ACVR1	activin A receptor type 1	A_33_P3360665	6.53E-09	2.259
ADAM17	ADAM metallopeptidase domain 17	A_23_P143120	2.52E-09	2.004
ADAMTS4	ADAM metallopeptidase with thrombospondin type 1 motif 4	A_24_P128163	7.45E-03	2.089
ADAMTS9	ADAM metallopeptidase with thrombospondin type 1 motif 9	A_32_P196263	1.72E-03	2.104
ADAMTSL3	ADAMTS like 3	A_23_P308974	3.41E-04	-2.319
ADAT2	adenosine deaminase tRNA specific 2	A_33_P3268798	1.30E-04	-2.568
ADCK5	aarF domain containing kinase 5	A_23_P94365	4.27E-05	-2.365
ADCY7	adenylate cyclase 7	A_24_P416177	1.66E-06	2.333
ADGRF1	adhesion G protein-coupled receptor F1	A_23_P214267	1.48E-04	-3.534
ADGRF4	adhesion G protein-coupled receptor F4	A_23_P7866	2.95E-08	-3.940
ADTRP	androgen dependent TFPI regulating protein	A_33_P3419790	4.40E-07	2.446
AEN	apoptosis enhancing nuclease	A_23_P206077	1.03E-09	2.410
AFDN	afadin, adherens junction formation factor	A_23_P256603	6.13E-08	2.497
AGO2	argonaute RISC catalytic component 2	A_33_P3651911	1.05E-04	2.398
AGPAT4	1-acylglycerol-3-phosphate O-acyltransferase 4	A_33_P3323074	9.58E-07	2.059
AGPAT4-IT1	AGPAT4 intronic transcript 1	A_23_P70359	1.24E-07	2.159
AIG1	androgen induced 1	A_33_P3416568	3.94E-09	2.209
AJAP1	adherens junctions associated protein 1	A_23_P23155	6.25E-06	2.254
AJUBA	ajuba LIM protein	A_23_P54055	1.11E-09	-2.057
AK4	adenylate kinase 4	A_21_P0013984	5.15E-08	-2.089
AKR1C8	aldo-keto reductase family 1 member C8	A_21_P0010854	5.19E-04	2.186
AKR1C1/AKR1C2	aldo-keto reductase family 1 member C2	A_23_P257971	1.43E-03	2.383
AKR7A2	aldo-keto reductase family 7 member A2	A_23_P115356	5.39E-12	-2.098
AKR7A3	aldo-keto reductase family 7 member A3	A_23_P103968	7.08E-05	-2.050
AKR7L	aldo-keto reductase family 7 like (gene/pseudogene)	A_33_P3218004	3.91E-04	-2.169
ALAD	aminolevulinate dehydratase	A_23_P217114	9.65E-10	-2.344
ALDH5A1	aldehyde dehydrogenase 5 family member A1	A_24_P115007	3.83E-08	-2.452
ALG1L	ALG1 chitobiosyldiphosphodolichol beta-mannosyltransferase like	A_32_P158355	6.45E-09	-2.202
ALOX5	arachidonate 5-lipoxygenase	A_23_P104464	4.03E-04	-2.664
AMER1	APC membrane recruitment protein 1	A_23_P308150	1.28E-07	-2.496
ANK3	ankyrin 3	A_23_P202269	3.97E-09	-2.276
ANKEF1	ankyrin repeat and EF-hand domain containing 1	A_23_P365086	3.66E-05	-3.210
ANKHD1/ANKHD1-EIF4EBP3	ankyrin repeat and KH domain containing 1	A_21_P0000135	3.53E-08	2.381
ANKMY1	ankyrin repeat and MYND domain containing 1	A_33_P3629247	6.01E-06	2.511
ANKRD12	ankyrin repeat domain 12	A_33_P3349466	9.03E-09	-2.199
ANKRD16	ankyrin repeat domain 16	A_33_P3267502	5.16E-09	-2.318
ANKRD26	ankyrin repeat domain containing 26	A_19_P00812314	1.01E-05	-2.055
ANKRD36	ankyrin repeat domain 36	A_33_P3261648	1.39E-10	-2.270
ANKRD42	ankyrin repeat domain 42	A_32_P69166	9.95E-08	-2.218
ANKRD65	ankyrin repeat domain 65	A_23_P86079	3.17E-07	-2.368
ANKRD18A	ankyrin repeat domain 18A	A_33_P3238941	5.04E-07	-3.064
ANKRD18B	ankyrin repeat domain 18B	A_21_P0013675	1.14E-08	-2.837
ANKRD19P	ankyrin repeat domain 19, pseudogene	A_21_P0013677	1.95E-08	-2.391
ANKRD20A4P (includes others)	ankyrin repeat domain 20 family member A4, pseudogene	A_33_P3313532	4.74E-03	2.088
ANKRD36B	ankyrin repeat domain 36B	A_33_P3415744	3.51E-06	-2.274
ANKRD36BP2	ankyrin repeat domain 36B pseudogene 2	A_21_P0012011	1.70E-07	-2.590
ANTXR2	ANTXR cell adhesion molecule 2	A_24_P345846	1.11E-10	3.328
APBB2	amyloid beta precursor protein binding family B member 2	A_33_P3251896	2.76E-07	2.474
APOBEC3C	apolipoprotein B mRNA editing enzyme catalytic subunit 3C	A_23_P120931	3.38E-08	-2.056
APOBR	apolipoprotein B receptor	A_23_P54770	2.56E-05	-2.344
AQP7P3	aquaporin 7 pseudogene 3	A_33_P3371115	2.95E-02	2.122
ARHGAP5	Rho GTPase activating protein 5	A_33_P3242483	3.99E-05	2.430
ARHGAP21	Rho GTPase activating protein 21	A_33_P3319406	2.01E-07	2.057
ARHGAP25	Rho GTPase activating protein 25	A_23_P142974	7.41E-10	-2.089
ARHGAP27	Rho GTPase activating protein 27	A_33_P3228558	1.12E-07	2.155
ARHGAP30	Rho GTPase activating protein 30	A_23_P35045	1.35E-04	2.178
ARHGAP11B	Rho GTPase activating protein 11B	A_33_P3339375	2.25E-05	-2.669
ARHGEF2	Rho/Rac guanine nucleotide exchange factor 2	A_33_P3327058	5.02E-09	2.986
ARHGEF5	Rho guanine nucleotide exchange factor 5	A_23_P93988	2.05E-07	2.053
ARHGEF9	Cdc42 guanine nucleotide exchange factor 9	A_24_P254551	1.46E-06	-2.068
ARHGEF35	Rho guanine nucleotide exchange factor 35	A_24_P701776	9.41E-04	2.090
ARID3B	AT-rich interaction domain 3B	A_23_P88580	1.99E-10	2.618
ARL4C	ADP ribosylation factor like GTPase 4C	A_33_P3323722	9.31E-05	2.147
ARL5B	ADP ribosylation factor like GTPase 5B	A_24_P943997	3.90E-06	2.525
ARPC1A	actin related protein 2/3 complex subunit 1A	A_24_P72479	1.67E-10	2.135
ARPC1B	actin related protein 2/3 complex subunit 1B	A_23_P20196	5.38E-04	2.021
ARPIN/ARPIN-AP3S2	actin related protein 2/3 complex inhibitor	A_24_P196384	2.56E-07	-2.203
ARPP19	cAMP regulated phosphoprotein 19	A_23_P205768	1.97E-09	2.298
ARSG	arylsulfatase G	A_24_P339416	2.02E-03	2.069
ASAP2	ArfGAP with SH3 domain, ankyrin repeat and PH domain 2	A_24_P362540	6.17E-06	2.230
ASB2	ankyrin repeat and SOCS box containing 2	A_23_P205370	2.28E-08	-2.820
ASB13	ankyrin repeat and SOCS box containing 13	A_24_P278299	2.43E-09	-2.296
ASGR2	asialoglycoprotein receptor 2	A_23_P130113	1.91E-04	-2.016
ASTN2	astrotactin 2	A_24_P83738	3.89E-05	2.708
ASXL2	ASXL transcriptional regulator 2	A_21_P0002653	1.66E-08	-2.438
ATF3	activating transcription factor 3	A_24_P33895	5.86E-06	2.067
ATF4	activating transcription factor 4	A_23_P120933	7.44E-11	2.092
ATG2A	autophagy related 2A	A_23_P361820	2.73E-07	2.974
ATG2B	autophagy related 2B	A_33_P3342160	9.45E-07	-2.111
ATG9B	autophagy related 9B	A_32_P154053	3.35E-05	3.220
ATMIN	ATM interactor	A_24_P167984	2.24E-08	2.105
ATP23	ATP23 metallopeptidase and ATP synthase assembly factor homolog	A_23_P53363	1.63E-10	-2.513
ATP13A3	ATPase 13A3	A_33_P3225327	8.77E-10	2.638
ATP6AP1L	ATPase H+ transporting accessory protein 1 like (pseudogene)	A_24_P807031	9.90E-05	-2.098
ATXN7L1	ataxin 7 like 1	A_32_P179740	4.26E-12	-2.629
AURKA	aurora kinase A	A_23_P131866	4.78E-09	-2.552
AVPI1	arginine vasopressin induced 1	A_33_P3396891	5.67E-07	2.908
B3GNT4	UDP-GlcNAc:betaGal beta-1,3-N-acetylglucosaminyltransferase 4	A_23_P76071	7.78E-10	-5.470
B4GAT1	beta-1,4-glucuronyltransferase 1	A_23_P86900	1.24E-08	-2.662
BABAM2-AS1	BABAM2 antisense RNA 1	A_21_P0000558	1.18E-04	2.654
BAIAP2	BAR/IMD domain containing adaptor protein 2	A_24_P159648	2.11E-10	-2.594
BAIAP2-DT	BAIAP2 divergent transcript	A_33_P3285156	1.03E-05	-2.187
BAIAP2L2	BAR/IMD domain containing adaptor protein 2 like 2	A_23_P379034	1.54E-08	2.044
BAK1	BCL2 antagonist/killer 1	A_23_P145357	9.24E-07	2.620
BASP1P1	BASP1 pseudogene 1	A_33_P3340105	1.11E-06	2.430
BBS9	Bardet-Biedl syndrome 9	A_23_P82351	2.79E-06	-2.437
BCAP29	B cell receptor associated protein 29	A_32_P150735	5.93E-06	2.009
BCAR3	BCAR3 adaptor protein, NSP family member	A_23_P97394	3.66E-07	2.457
BCL11A	BAF chromatin remodeling complex subunit BCL11A	A_33_P3249595	1.73E-06	-2.418
BCL2L10	BCL2 like 10	A_23_P163209	6.37E-09	-2.219
BCL7A	BAF chromatin remodeling complex subunit BCL7A	A_24_P203056	5.94E-10	2.409
BDKRB2	bradykinin receptor B2	A_23_P304897	1.75E-08	-2.196
BEGAIN	brain enriched guanylate kinase associated	A_33_P3321205	6.47E-10	2.383
BEND7	BEN domain containing 7	A_23_P376188	8.45E-08	2.028
BEST4	bestrophin 4	A_33_P3244808	9.03E-09	-3.698
BEX2	brain expressed X-linked 2	A_33_P3245178	1.81E-08	2.016
BHLHE22	basic helix-loop-helix family member e22	A_32_P75581	1.36E-02	2.034
BMP6	bone morphogenetic protein 6	A_23_P19624	9.27E-06	2.065
BMP2K	BMP2 inducible kinase	A_24_P86240	6.81E-10	2.282
BPHL	biphenyl hydrolase like	A_23_P42087	5.78E-10	-2.675
BRCC3	BRCA1/BRCA2-containing complex subunit 3	A_33_P3303940	5.26E-10	-2.518
BTBD8	BTB domain containing 8	A_33_P3232354	5.03E-05	-2.060
BTBD9	BTB domain containing 9	A_33_P3356092	1.44E-04	2.005
BTBD10	BTB domain containing 10	A_23_P13438	8.16E-11	2.041
BTC	betacellulin	A_23_P135722	1.80E-02	-2.175
BTN3A2	butyrophilin subfamily 3 member A2	A_24_P252078	4.37E-02	-3.186
BUB1	BUB1 mitotic checkpoint serine/threonine kinase	A_23_P124417	3.35E-07	-4.484
BUB1B	BUB1 mitotic checkpoint serine/threonine kinase B	A_23_P163481	5.78E-10	-4.211
C5	complement C5	A_23_P71855	2.03E-09	-2.614
C10orf143	chromosome 10 open reading frame 143	A_21_P0000642	3.97E-09	-2.081
C11orf52	chromosome 11 open reading frame 52	A_33_P3396886	9.13E-06	-2.258
C11orf65	chromosome 11 open reading frame 65	A_23_P418485	1.05E-09	-2.024
C11orf91	chromosome 11 open reading frame 91	A_33_P3409746	2.24E-04	2.442
C11orf96	chromosome 11 open reading frame 96	A_32_P74409	1.41E-05	2.107
C12orf60	chromosome 12 open reading frame 60	A_23_P364544	1.51E-06	-2.165
C15orf62	chromosome 15 open reading frame 62	A_32_P183970	1.47E-08	-2.341
C16orf72	chromosome 16 open reading frame 72	A_32_P4403	2.57E-12	2.391
C17orf67	chromosome 17 open reading frame 67	A_24_P583040	2.07E-10	2.986
C19orf73	chromosome 19 open reading frame 73	A_23_P153524	1.74E-05	-2.231
C1QL2	complement C1q like 2	A_23_P50928	1.31E-04	3.353
C1QTNF3	C1q and TNF related 3	A_24_P84822	3.22E-04	-2.386
C21orf58	chromosome 21 open reading frame 58	A_33_P3308833	4.24E-08	-2.728
C21orf62-AS1	C21orf62 antisense RNA 1	A_24_P359322	5.60E-05	-2.537
C2orf15	chromosome 2 open reading frame 15	A_33_P3216853	9.36E-06	-2.094
C2orf92	chromosome 2 open reading frame 92	A_24_P456723	4.11E-05	-2.274
C2orf27A/CDRT15P3	chromosome 2 open reading frame 27A	A_33_P3416881	3.81E-04	-2.005
C4orf33	chromosome 4 open reading frame 33	A_23_P433152	3.52E-11	-2.540
C4orf47	chromosome 4 open reading frame 47	A_33_P3247175	1.41E-05	-3.296
C5AR2	complement C5a receptor 2	A_33_P3223002	1.99E-04	2.055
C5orf34	chromosome 5 open reading frame 34	A_23_P403081	2.26E-06	2.126
CA9	carbonic anhydrase 9	A_23_P157793	2.27E-09	-5.927
CA11	carbonic anhydrase 11	A_23_P78782	7.51E-08	-2.042
CACNA1G	calcium voltage-gated channel subunit alpha1 G	A_23_P107247	2.35E-04	2.069
CACNA2D1	calcium voltage-gated channel auxiliary subunit alpha2delta 1	A_23_P82379	2.79E-06	-2.076
CACYBP	calcyclin binding protein	A_32_P114574	1.13E-09	2.119
CALB2	calbindin 2	A_23_P21092	3.13E-06	2.282
CAMK1D	calcium/calmodulin dependent protein kinase ID	A_33_P3464555	1.89E-10	-2.301
CAMK2G	calcium/calmodulin dependent protein kinase II gamma	A_23_P46903	6.26E-07	-2.090
CAMSAP2	calmodulin regulated spectrin associated protein family member 2	A_23_P406702	8.44E-08	2.038
CAND1	cullin associated and neddylation dissociated 1	A_24_P47681	5.43E-03	2.533
CAP1	cyclase associated actin cytoskeleton regulatory protein 1	A_33_P3281816	1.07E-07	2.157
CAPN2	calpain 2	A_23_P23924	1.24E-09	2.089
CAPNS2	calpain small subunit 2	A_23_P152406	6.61E-11	-2.713
CARD17	caspase recruitment domain family member 17	A_24_P192805	7.04E-06	3.110
CASP1	caspase 1	A_23_P202978	1.73E-08	2.390
CASP4	caspase 4	A_23_P35912	1.20E-09	2.076
CASP5	caspase 5	A_23_P47304	3.80E-07	2.095
CASP4LP	--	A_19_P00320597	1.96E-11	2.171
CASTOR1	cytosolic arginine sensor for mTORC1 subunit 1	A_33_P3226050	4.03E-10	-2.479
CAV1	caveolin 1	A_23_P134454	2.45E-06	-2.209
CBL	Cbl proto-oncogene	A_33_P3256033	8.30E-09	2.083
CBR3	carbonyl reductase 3	A_23_P40453	2.02E-09	-3.201
CCDC6	coiled-coil domain containing 6	A_32_P184279	3.50E-09	-2.164
CCDC30	coiled-coil domain containing 30	A_24_P349196	2.04E-07	-2.179
CCDC34	coiled-coil domain containing 34	A_33_P3313796	9.60E-09	-3.256
CCDC51	coiled-coil domain containing 51	A_23_P69362	4.04E-08	-2.084
CCDC113	coiled-coil domain containing 113	A_24_P73730	1.05E-08	-3.580
CCDC121	coiled-coil domain containing 121	A_23_P5742	1.99E-08	-2.057
CCDC126	coiled-coil domain containing 126	A_33_P3272429	1.07E-06	2.278
CCDC153	coiled-coil domain containing 153	A_24_P450285	8.50E-07	-2.073
CCDC191	coiled-coil domain containing 191	A_23_P419213	5.52E-07	-2.661
CCDC71L	coiled-coil domain containing 71 like	A_23_P406616	3.30E-12	3.727
CCDC88C	coiled-coil domain containing 88C	A_24_P289170	1.79E-05	-2.008
CCK	cholecystokinin	A_23_P425681	3.18E-05	2.386
CCL18	C-C motif chemokine ligand 18	A_23_P55270	3.37E-02	2.423
CCNA2	cyclin A2	A_23_P58321	1.48E-07	-2.802
CCNB1	cyclin B1	A_33_P3401621	1.17E-07	-2.249
CCNB2	cyclin B2	A_23_P65757	3.26E-07	-3.600
CCND3	cyclin D3	A_23_P361773	4.03E-08	-2.092
CCNYL1	cyclin Y like 1	A_24_P734720	1.24E-04	2.756
CD36	CD36 molecule	A_23_P111583	1.89E-02	2.569
CD44	CD44 molecule (Indian blood group)	A_33_P3294509	5.33E-11	-2.076
CD55	CD55 molecule (Cromer blood group)	A_24_P188377	1.58E-09	2.167
CD44-DT	CD44 divergent transcript	A_21_P0014262	2.77E-07	-5.253
CDC42BPA	CDC42 binding protein kinase alpha	A_24_P944299	4.78E-10	2.001
CDCA2	cell division cycle associated 2	A_23_P385861	3.64E-08	-2.486
CDCA5	cell division cycle associated 5	A_23_P104651	9.06E-05	-2.184
CDCA7L	cell division cycle associated 7 like	A_24_P274795	2.36E-11	-2.010
CDK1	cyclin dependent kinase 1	A_23_P138507	3.58E-04	-2.718
CDK5	cyclin dependent kinase 5	A_23_P8400	3.04E-05	-2.552
CDK6	cyclin dependent kinase 6	A_24_P166663	2.29E-07	-2.252
CDK6-AS1	--	A_33_P3265872	5.95E-06	-3.226
CDKN1A	cyclin dependent kinase inhibitor 1A	A_24_P89457	1.28E-08	2.481
CEACAM5	CEA cell adhesion molecule 5	A_23_P153301	4.52E-04	2.228
CEBPB	CCAAT enhancer binding protein beta	A_23_P411296	7.26E-12	2.608
CEBPG	CCAAT enhancer binding protein gamma	A_33_P3253807	1.47E-08	2.394
CELSR2	cadherin EGF LAG seven-pass G-type receptor 2	A_24_P182620	2.08E-07	-2.017
CEMIP	cell migration inducing hyaluronidase 1	A_23_P324754	4.81E-02	2.552
CENPE	centromere protein E	A_23_P253524	3.87E-09	-3.190
CENPH	centromere protein H	A_23_P110802	9.01E-07	-2.230
CEP55	centrosomal protein 55	A_23_P115872	3.41E-06	-3.909
CEP68	centrosomal protein 68	A_24_P944049	6.71E-06	-2.214
CERS3	ceramide synthase 3	A_24_P943017	3.40E-07	2.013
CERS6	ceramide synthase 6	A_33_P3399870	4.73E-04	2.048
CFAP300	cilia and flagella associated protein 300	A_33_P3333156	3.13E-06	-2.908
CFAP418	cilia and flagella associated protein 418	A_33_P3293202	2.98E-07	-2.684
CFLAR	CASP8 and FADD like apoptosis regulator	A_23_P209394	1.43E-06	2.064
CHD1	chromodomain helicase DNA binding protein 1	A_23_P70201	1.30E-09	2.175
CHEK1	checkpoint kinase 1	A_33_P3349536	4.59E-10	-2.855
CHKB-DT	CHKB divergent transcript	A_21_P0010469	1.30E-06	-2.920
CHMP1B	charged multivesicular body protein 1B	A_33_P3276475	7.15E-09	2.002
CHODL	chondrolectin	A_23_P68669	4.29E-09	-3.138
CHP2	calcineurin like EF-hand protein 2	A_23_P349463	2.14E-11	-4.028
CHST1	carbohydrate sulfotransferase 1	A_33_P3413355	2.02E-06	3.142
CHST2	carbohydrate sulfotransferase 2	A_23_P40847	5.80E-06	2.235
CHST12	carbohydrate sulfotransferase 12	A_21_P0005351	1.75E-03	-2.391
CIAO2B	cytosolic iron-sulfur assembly component 2B	A_23_P77455	4.18E-09	2.220
CIDEB	cell death inducing DFFA like effector b	A_23_P37359	1.12E-07	-3.189
CKMT1A/CKMT1B	creatine kinase, mitochondrial 1A	A_23_P163235	1.44E-07	-2.230
CLCF1	cardiotrophin like cytokine factor 1	A_23_P138760	1.01E-07	2.342
CLCN5	chloride voltage-gated channel 5	A_33_P3415087	1.53E-11	2.825
CLDN5	claudin 5	A_33_P3285540	1.87E-05	2.133
CLDN12	claudin 12	A_23_P157268	1.17E-09	2.002
CLDN14	claudin 14	A_23_P91512	6.73E-03	2.215
CLDN16	claudin 16	A_33_P3314401	8.29E-06	-2.780
CLEC16A	C-type lectin domain containing 16A	A_33_P3422888	1.20E-08	2.393
CLIC3	chloride intracellular channel 3	A_33_P3336686	6.42E-11	-4.355
CLIP2	CAP-Gly domain containing linker protein 2	A_23_P215479	2.95E-07	2.475
CLXN	calaxin	A_33_P3214988	9.27E-06	-2.642
CMA1	chymase 1	A_33_P3259708	5.12E-03	2.403
CNIH1	cornichon family AMPA receptor auxiliary protein 1	A_33_P3370634	2.66E-10	2.076
CNKSR1	connector enhancer of kinase suppressor of Ras 1	A_33_P3386242	2.27E-08	2.347
CNR1	cannabinoid receptor 1	A_23_P214208	3.73E-02	-2.312
CNST	consortin, connexin sorting protein	A_33_P3424462	7.60E-09	2.684
CNTNAP3	contactin associated protein family member 3	A_24_P418203	1.45E-07	-2.160
CNTNAP3B	contactin associated protein family member 3B	A_21_P0013569	3.12E-09	-3.617
COG5	component of oligomeric golgi complex 5	A_23_P134614	5.51E-15	3.100
COL21A1	collagen type XXI alpha 1 chain	A_23_P31124	8.29E-03	-2.029
COL4A6	collagen type IV alpha 6 chain	A_23_P217379	4.16E-05	-2.071
COLGALT2	collagen beta(1-O)galactosyltransferase 2	A_24_P62505	3.71E-04	2.709
COMMD9	COMM domain containing 9	A_23_P87323	1.63E-10	-2.008
COQ2	coenzyme Q2, polyprenyltransferase	A_23_P124733	3.19E-12	2.229
COQ3	coenzyme Q3, methyltransferase	A_23_P111228	5.31E-07	-2.277
COQ10B	coenzyme Q10B	A_23_P102037	2.98E-08	2.119
COX11	cytochrome c oxidase copper chaperone COX11	A_33_P3289113	2.30E-07	-2.710
CPEB4	cytoplasmic polyadenylation element binding protein 4	A_23_P251937	7.44E-09	2.790
CPS1	carbamoyl-phosphate synthase 1	A_33_P3242798	1.01E-06	-2.527
CPT1C	carnitine palmitoyltransferase 1C	A_33_P3392391	1.71E-08	-2.425
CRCT1	cysteine rich C-terminal 1	A_33_P3401295	2.16E-06	2.356
CREB3L4	cAMP responsive element binding protein 3 like 4	A_23_P63232	9.13E-08	-2.073
CREM	cAMP responsive element modulator	A_23_P201979	1.15E-06	2.675
CRIM1-DT	CRIM1 divergent transcript	A_32_P206839	7.58E-06	-2.289
CRLF2	cytokine receptor like factor 2	A_33_P3298139	2.90E-07	2.548
CRLF3	cytokine receptor like factor 3	A_24_P56894	9.19E-12	2.331
CSNK1D	casein kinase 1 delta	A_33_P3324765	2.69E-04	2.018
CSNK1E	casein kinase 1 epsilon	A_33_P3265185	2.34E-11	2.752
CST7	cystatin F	A_23_P68601	5.26E-07	2.246
CSTPP1	centriolar satellite-associated tubulin polyglutamylase complex regulator 1	A_33_P3292840	1.60E-09	-2.793
CT69	cancer/testis associated transcript 69	A_21_P0013154	1.55E-07	-2.646
CT75	--	A_21_P0011875	3.17E-04	-3.261
CTAGE1	cutaneous T cell lymphoma-associated antigen 1	A_24_P305223	4.74E-07	2.059
CTAGE10P	CTAGE family member 10, pseudogene	A_33_P3340007	1.50E-07	2.249
CTAGE11P	CTAGE family member 11, pseudogene	A_24_P332623	2.90E-08	2.115
CTAGE9 (includes others)	CTAGE family member 4	A_24_P169773	2.21E-07	2.080
CTH	cystathionine gamma-lyase	A_23_P126103	6.13E-07	3.263
CTRB2	chymotrypsinogen B2	A_32_P86150	1.65E-03	2.854
CTSG	cathepsin G	A_23_P140384	1.93E-02	2.465
CXADR	CXADR Ig-like cell adhesion molecule	A_24_P374943	2.97E-11	-3.554
CXADRP3	CXADR pseudogene 3	A_21_P0000505	1.64E-12	-3.521
CXCL3	C-X-C motif chemokine ligand 3	A_24_P183150	2.70E-06	2.489
CXCL8	C-X-C motif chemokine ligand 8	A_32_P87013	2.08E-04	2.552
CYB561	cytochrome b561	A_23_P218331	9.01E-06	-2.127
CYB5D1	cytochrome b5 domain containing 1	A_33_P3387045	1.72E-08	-2.332
CYHR1	cysteine and histidine rich 1	A_24_P89843	4.47E-09	-2.694
CYP3A5	cytochrome P450 family 3 subfamily A member 5	A_33_P3249746	1.16E-07	2.643
CYP3A7	cytochrome P450 family 3 subfamily A member 7	A_23_P358917	5.93E-05	2.173
DALRD3	DALR anticodon binding domain containing 3	A_23_P135611	4.29E-04	-2.006
DBN1	drebrin 1	A_23_P156284	1.94E-10	2.289
DCAF4	DDB1 and CUL4 associated factor 4	A_24_P241318	4.29E-07	-2.216
DCUN1D3	defective in cullin neddylation 1 domain containing 3	A_32_P104000	2.80E-10	2.146
DDIAS	DNA damage induced apoptosis suppressor	A_23_P429491	2.53E-06	-2.155
DDIT4	DNA damage inducible transcript 4	A_23_P104318	1.89E-06	2.110
DDX58	DExD/H-box helicase 58	A_33_P3372910	1.12E-02	-2.468
DDX11-AS1	--	A_21_P0007523	1.01E-06	-2.063
DEFB1	defensin beta 1	A_23_P71480	7.12E-06	2.021
DENND1B	DENN domain containing 1B	A_23_P320897	1.06E-09	2.158
DENND2B	DENN domain containing 2B	A_23_P24884	4.72E-09	-2.174
DENND2C	DENN domain containing 2C	A_33_P3356886	1.52E-08	2.270
DENND6A	DENN domain containing 6A	A_32_P118586	4.46E-11	2.371
DGCR5	DiGeorge syndrome critical region gene 5	A_33_P3321801	2.49E-06	-2.083
DGKE	diacylglycerol kinase epsilon	A_33_P3411291	2.20E-05	2.263
DHFR2	dihydrofolate reductase 2	A_33_P3317576	5.98E-08	-2.012
DHRS9	dehydrogenase/reductase 9	A_23_P56559	6.88E-06	3.225
DHRS13	dehydrogenase/reductase 13	A_23_P66719	1.25E-07	-2.057
DHRS4-AS1	DHRS4 antisense RNA 1	A_32_P118250	2.78E-07	-2.316
DHX58	DExH-box helicase 58	A_23_P38346	2.87E-06	-2.259
DIAPH3	diaphanous related formin 3	A_32_P150891	3.84E-04	-2.782
DIP2B	disco interacting protein 2 homolog B	A_23_P401380	1.99E-09	2.024
DIS3L2	DIS3 like 3'-5' exoribonuclease 2	A_32_P232192	2.40E-05	-2.026
DISC1	DISC1 scaffold protein	A_23_P62967	1.39E-06	-2.523
DLEU1	deleted in lymphocytic leukemia 1	A_23_P151337	8.49E-07	-2.338
DLX6	distal-less homeobox 6	A_33_P3242883	9.78E-10	-3.820
DMKN	dermokine	A_33_P3246883	1.09E-05	-2.383
DNAAF5	dynein axonemal assembly factor 5	A_23_P258689	2.35E-06	-2.098
DNAAF10	dynein axonemal assembly factor 10	A_32_P165116	3.24E-08	-2.135
DNAJC28	DnaJ heat shock protein family (Hsp40) member C28	A_23_P68700	1.48E-07	-2.590
DNPH1	2'-deoxynucleoside 5'-phosphate N-hydrolase 1	A_33_P3372451	3.42E-09	-2.032
DOCK6	dedicator of cytokinesis 6	A_23_P67299	1.81E-09	2.160
DOK7	docking protein 7	A_23_P398854	3.68E-05	2.612
DOLK	dolichol kinase	A_23_P10870	1.36E-05	-2.126
DPCD	deleted in primary ciliary dyskinesia homolog (mouse)	A_33_P3240200	3.79E-08	-2.656
DPH3	diphthamide biosynthesis 3	A_23_P69188	2.07E-09	2.000
DPH3P1	diphthamide biosynthesis 3 pseudogene 1	A_23_P258814	7.81E-10	2.217
DQX1	DEAQ-box RNA dependent ATPase 1	A_23_P56659	4.23E-07	-2.111
DSCC1	DNA replication and sister chromatid cohesion 1	A_23_P252740	2.86E-05	-2.077
DSG1	desmoglein 1	A_33_P3265189	5.09E-06	-2.336
DSP-AS1	--	A_32_P4626	8.69E-07	-2.326
DTX3L	deltex E3 ubiquitin ligase 3L	A_24_P941912	3.54E-09	-2.178
DUBR	DPPA2 upstream binding RNA	A_33_P3249837	2.76E-07	-3.227
DUSP1	dual specificity phosphatase 1	A_23_P110712	2.92E-09	2.493
DUSP4	dual specificity phosphatase 4	A_23_P134935	1.16E-05	2.109
DZANK1	double zinc ribbon and ankyrin repeat domains 1	A_23_P40315	2.95E-09	-2.849
E2F1	E2F transcription factor 1	A_23_P80032	6.21E-08	-2.087
E2F2	E2F transcription factor 2	A_23_P408955	1.13E-04	-2.013
E2F8	E2F transcription factor 8	A_23_P35871	1.28E-06	-3.736
EBPL	EBP like	A_33_P3366073	3.62E-08	-3.133
EDEM1	ER degradation enhancing alpha-mannosidase like protein 1	A_24_P285768	7.14E-09	2.269
EDNRB	endothelin receptor type B	A_24_P330263	4.31E-04	2.235
EDRF1-DT	EDRF1 divergent transcript	A_21_P0007119	3.29E-12	-3.206
EFCAB3	EF-hand calcium binding domain 3	A_33_P3264042	2.83E-06	-2.385
EFCAB7	EF-hand calcium binding domain 7	A_32_P137266	9.40E-07	-2.086
EFNA3	ephrin A3	A_24_P114032	1.20E-08	-2.660
EFNB1	ephrin B1	A_24_P365807	5.78E-07	2.367
EFNB3	ephrin B3	A_24_P940006	2.53E-06	-2.007
EGR4	early growth response 4	A_23_P380318	1.15E-02	3.842
EHD3	EH domain containing 3	A_23_P79251	3.51E-13	-4.621
EHD4	EH domain containing 4	A_23_P163458	1.19E-11	2.954
EIF2AK3-DT	--	A_21_P0001777	5.35E-05	-2.221
ELF3	E74 like ETS transcription factor 3	A_23_P104188	1.07E-07	3.751
ELF4	E74 like ETS transcription factor 4	A_24_P340066	8.65E-12	2.298
ELK3	ETS transcription factor ELK3	A_23_P338325	3.42E-08	2.063
EME2	essential meiotic structure-specific endonuclease subunit 2	A_23_P366125	7.52E-04	-2.278
EMP2	epithelial membrane protein 2	A_23_P304682	7.10E-14	-2.857
ENTPD1-AS1	ENTPD1 antisense RNA 1	A_33_P3232861	1.35E-07	-2.084
EPPK1	epiplakin 1	A_24_P357169	9.03E-08	-2.133
EPRS1	glutamyl-prolyl-tRNA synthetase 1	A_23_P97632	5.80E-12	2.113
EPS15	epidermal growth factor receptor pathway substrate 15	A_33_P3322328	5.21E-05	2.014
ERLIN1	ER lipid raft associated 1	A_23_P52219	4.96E-09	2.042
ERN1	endoplasmic reticulum to nucleus signaling 1	A_23_P164042	5.28E-05	2.341
ESYT3	extended synaptotagmin 3	A_33_P3238280	1.92E-09	2.575
ETV2	ETS variant transcription factor 2	A_33_P3370848	1.72E-05	-2.263
ETV5	ETS variant transcription factor 5	A_32_P30649	1.68E-08	2.250
ETV7	ETS variant transcription factor 7	A_23_P42353	1.88E-07	-2.854
EVPL	envoplakin	A_24_P104512	5.00E-10	-2.185
EVPLL	envoplakin like	A_32_P141682	1.52E-06	-2.637
EXOC4	exocyst complex component 4	A_21_P0005577	1.19E-08	-2.091
F12	coagulation factor XII	A_33_P3233871	9.15E-07	-2.419
FAAH2	fatty acid amide hydrolase 2	A_23_P113471	7.50E-08	-3.053
FABP4	fatty acid binding protein 4	A_23_P8820	4.50E-03	2.998
FAHD1	fumarylacetoacetate hydrolase domain containing 1	A_33_P3326617	9.00E-04	-2.208
FAM107B	family with sequence similarity 107 member B	A_33_P3288942	7.80E-09	2.333
FAM111A-DT	FAM111A divergent transcript	A_21_P0007354	1.47E-06	-2.704
FAM117A	family with sequence similarity 117 member A	A_23_P78053	9.64E-09	-2.133
FAM131B-AS2	--	A_32_P19840	6.34E-09	2.354
FAM135A-AS1	FAM135A antisense RNA 1	A_33_P3367077	1.44E-05	-2.349
FAM161A	FAM161 centrosomal protein A	A_32_P82189	2.60E-09	-2.591
FAM167A	family with sequence similarity 167 member A	A_23_P334955	1.50E-02	-2.433
FAM169A	family with sequence similarity 169 member A	A_32_P84242	5.63E-08	2.588
FAM182B	family with sequence similarity 182 member B	A_21_P0012164	9.52E-08	-2.557
FAM183A	family with sequence similarity 183 member A	A_21_P0000911	5.67E-06	-3.575
FAM183BP	acyloxyacyl hydrolase (neutrophil)	A_24_P391991	1.53E-04	-2.823
FAM214B	family with sequence similarity 214 member B	A_33_P3217704	2.23E-07	2.513
FAM217B	family with sequence similarity 217 member B	A_23_P68505	5.66E-10	-2.212
FAM66B	family with sequence similarity 66 member B	A_32_P846696	5.37E-04	-3.138
FAM72B	family with sequence similarity 72 member B	A_33_P3242952	2.51E-04	-2.888
FAM72C/FAM72D	family with sequence similarity 72 member D	A_32_P151800	5.78E-05	-3.268
FAM83G	family with sequence similarity 83 member G	A_33_P3335386	1.57E-06	2.189
FAM86FP	family with sequence similarity 86, member A pseudogene	A_33_P3339336	4.45E-06	-2.202
FAM90A26 (includes others)	family with sequence similarity 90 member A26	A_24_P515319	8.72E-06	-4.301
FANCM	FA complementation group M	A_32_P106732	1.42E-07	-2.010
FANK1	fibronectin type III and ankyrin repeat domains 1	A_33_P3332487	1.62E-09	-2.899
FBRSL1	fibrosin like 1	A_33_P3234457	2.13E-10	2.472
FBXO5	F-box protein 5	A_33_P3384871	9.29E-05	-2.021
FBXO9	F-box protein 9	A_23_P254120	2.07E-10	-2.003
FBXO11	F-box protein 11	A_23_P356101	5.03E-06	2.073
FBXO27	F-box protein 27	A_24_P113264	4.14E-04	-2.072
FBXO46	F-box protein 46	A_23_P27744	3.99E-09	2.038
FBXW8	F-box and WD repeat domain containing 8	A_24_P44279	1.42E-08	-2.099
FBXW9	F-box and WD repeat domain containing 9	A_23_P16214	9.13E-08	-2.956
FBXW10	F-box and WD repeat domain containing 10	A_23_P218358	8.20E-04	2.206
FBXW11	F-box and WD repeat domain containing 11	A_23_P214046	3.66E-09	2.238
FCN3	ficolin 3	A_23_P115246	1.88E-09	-2.594
FFAR2	free fatty acid receptor 2	A_23_P397391	1.58E-04	-2.550
FGD2	FYVE, RhoGEF and PH domain containing 2	A_24_P140788	3.68E-06	-2.172
FGF2	fibroblast growth factor 2	A_33_P3419696	1.94E-03	2.054
FGF7P6	fibroblast growth factor 7 pseudogene 6	A_21_P0013639	2.79E-03	-2.211
FGFBP3	fibroblast growth factor binding protein 3	A_24_P201381	3.22E-04	-2.061
FGFRL1	fibroblast growth factor receptor like 1	A_23_P92349	6.68E-05	2.179
FGGY	FGGY carbohydrate kinase domain containing	A_32_P209094	2.36E-09	-2.247
FHIP1A-DT	--	A_21_P0003784	2.37E-06	-2.435
FLOT2	flotillin 2	A_24_P253818	1.02E-04	-2.779
FLRT2	fibronectin leucine rich transmembrane protein 2	A_24_P236235	2.86E-05	-2.139
FLVCR2	FLVCR heme transporter 2	A_23_P140373	3.24E-04	-2.191
FMN1	formin 1	A_33_P3404749	1.21E-07	-2.126
FMO1	flavin containing dimethylaniline monoxygenase 1	A_23_P149613	5.90E-05	-2.144
FNTB	farnesyltransferase, CAAX box, beta	A_23_P25835	8.52E-10	-2.069
FOCAD	focadhesin	A_23_P21673	6.48E-09	-2.412
FOXJ1	forkhead box J1	A_23_P348636	1.19E-08	-3.964
FOXL2	forkhead box L2	A_23_P110052	1.07E-08	3.231
FOXM1	forkhead box M1	A_23_P151150	4.63E-06	-2.596
FOXN2	forkhead box N2	A_32_P140898	5.60E-10	2.774
FOXN3-AS1	FOXN3 antisense RNA 1	A_24_P306720	1.63E-06	-2.781
FPGT-TNNI3K	FPGT-TNNI3K readthrough	A_33_P3388810	4.63E-04	-2.337
FRG1-DT	--	A_21_P0012708	3.86E-06	-2.008
FRG1EP	FSHD region gene 1 family member E, pseudogene	A_33_P3373203	3.40E-02	-2.131
FRG1HP	--	A_21_P0013579	6.73E-04	-2.358
FRMD4A	FERM domain containing 4A	A_23_P22352	9.13E-09	-2.208
FRZB	frizzled related protein	A_23_P363778	1.14E-03	2.105
FSBP	fibrinogen silencer binding protein	A_23_P94141	6.06E-05	-2.142
FTCDNL1	formiminotransferase cyclodeaminase N-terminal like	A_19_P00806765	3.20E-04	-2.412
FTL	ferritin light chain	A_32_P155247	8.29E-10	2.469
FUT1	fucosyltransferase 1 (H blood group)	A_23_P107963	1.58E-10	2.085
FUT10	fucosyltransferase 10	A_33_P3748714	2.33E-05	-2.052
FXYD3	FXYD domain containing ion transport regulator 3	A_33_P3228455	1.07E-05	-3.936
FXYD5	FXYD domain containing ion transport regulator 5	A_33_P3422035	9.47E-06	2.420
FZD10	frizzled class receptor 10	A_23_P203972	9.49E-05	2.413
GAB2	GRB2 associated binding protein 2	A_23_P203743	1.04E-08	2.176
GABPB1	GA binding protein transcription factor subunit beta 1	A_23_P205789	1.80E-09	2.385
GAL3ST4	galactose-3-O-sulfotransferase 4	A_23_P31240	1.81E-10	-3.127
GALK1	galactokinase 1	A_23_P141126	1.28E-04	-2.006
GANC	glucosidase alpha, neutral C	A_33_P3295108	3.94E-07	-2.104
GAS2L1	growth arrest specific 2 like 1	A_33_P3418597	1.85E-05	-2.146
GAS2L1P2	growth arrest specific 2 like 1 pseudogene 2	A_24_P753476	2.78E-06	-2.812
GATA3	GATA binding protein 3	A_33_P3360341	1.01E-05	-2.040
GATA2-AS1	GATA2 antisense RNA 1	A_33_P3613516	2.52E-07	2.099
GBA2	glucosylceramidase beta 2	A_24_P341187	2.55E-07	2.293
GBP2	guanylate binding protein 2	A_23_P85693	5.60E-10	-2.297
GCG	glucagon	A_33_P3369336	3.44E-02	2.035
GDF15	growth differentiation factor 15	A_23_P16523	4.09E-11	5.383
GDNF	glial cell derived neurotrophic factor	A_32_P377880	9.38E-04	2.106
GEM	GTP binding protein overexpressed in skeletal muscle	A_23_P257043	4.09E-08	2.718
GFOD2	glucose-fructose oxidoreductase domain containing 2	A_23_P3574	2.01E-07	2.189
GFRA2	GDNF family receptor alpha 2	A_33_P3317580	8.82E-05	2.176
GGACT	gamma-glutamylamine cyclotransferase	A_21_P0014287	9.46E-06	-3.554
GGCT	gamma-glutamylcyclotransferase	A_33_P3419910	5.12E-10	3.308
GINS1	GINS complex subunit 1	A_33_P3340025	3.38E-09	-3.295
GJB4	gap junction protein beta 4	A_33_P3388391	1.31E-06	2.410
GK	glycerol kinase	A_33_P3376273	5.45E-10	3.603
GLIPR1L2	GLIPR1 like 2	A_33_P3295749	1.29E-05	-2.168
GLIS3	GLIS family zinc finger 3	A_33_P3326568	1.71E-05	2.084
GLS2	glutaminase 2	A_24_P326739	1.39E-08	-4.072
GLTP	glycolipid transfer protein	A_33_P3266419	1.29E-06	2.061
GM2A	GM2 ganglioside activator	A_33_P3405334	1.25E-14	-2.900
GMFB	glia maturation factor beta	A_24_P172768	1.80E-08	2.027
GMIP	GEM interacting protein	A_23_P56228	1.64E-08	2.298
GNAO1	G protein subunit alpha o1	A_33_P3404814	2.83E-03	3.299
GOLGA2P5	GOLGA2 pseudogene 5	A_33_P3339011	2.18E-09	-2.575
GOT1	glutamic-oxaloacetic transaminase 1	A_23_P63825	1.85E-09	2.098
GP1BB	glycoprotein Ib platelet subunit beta	A_33_P3265030	1.92E-07	-2.117
GPCPD1	glycerophosphocholine phosphodiesterase 1	A_23_P91350	4.15E-04	2.283
GPLD1	glycosylphosphatidylinositol specific phospholipase D1	A_33_P3375466	3.54E-07	-3.760
GPR161	G protein-coupled receptor 161	A_23_P303455	8.84E-07	2.154
GPRIN2	G protein regulated inducer of neurite outgrowth 2	A_33_P3285299	2.25E-04	-2.080
GPSM1	G protein signaling modulator 1	A_32_P215938	6.50E-08	2.126
GPSM2	G protein signaling modulator 2	A_23_P63402	1.44E-08	-2.160
GREM1	gremlin 1, DAN family BMP antagonist	A_23_P432947	4.94E-02	2.240
GRHL2	grainyhead like transcription factor 2	A_24_P35228	1.83E-09	-2.372
GRPEL2	GrpE like 2, mitochondrial	A_23_P404091	4.40E-12	2.870
GRTP1	growth hormone regulated TBC protein 1	A_24_P135748	1.71E-10	-2.436
GSK3A	glycogen synthase kinase 3 alpha	A_24_P185394	2.14E-10	2.012
GSTA2	glutathione S-transferase alpha 2	A_23_P214300	2.13E-04	-2.339
GSTO1	glutathione S-transferase omega 1	A_24_P304051	6.46E-09	2.228
GTF2IRD1	GTF2I repeat domain containing 1	A_21_P0013240	1.33E-05	2.152
GTPBP1	GTP binding protein 1	A_24_P168760	1.35E-10	2.291
GTPBP2	GTP binding protein 2	A_24_P298013	6.19E-07	2.998
GULP1	GULP PTB domain containing engulfment adaptor 1	A_32_P153388	1.09E-06	2.140
GUSBP1	--	A_33_P3256113	1.18E-02	-2.412
GUSBP2	GUSB pseudogene 2	A_21_P0013069	1.65E-09	-2.290
GUSBP3	--	A_21_P0012911	1.27E-02	-2.014
GUSBP4	GUSB pseudogene 4	A_21_P0012979	8.57E-05	-2.015
GUSBP14	GUSB pseudogene 14	A_24_P710730	5.54E-08	-2.619
GUSBP19	GUSB pseudogene 19	A_32_P39003	4.75E-04	-2.349
H1-1	H1.1 linker histone, cluster member	A_23_P70448	7.82E-06	-2.290
H1-5	H1.5 linker histone, cluster member	A_23_P250385	6.33E-05	-2.952
H3C14	H3 clustered histone 14	A_33_P3257678	9.72E-06	-2.359
H4C1	H4 clustered histone 1	A_23_P431179	3.55E-08	2.312
HABP4	hyaluronan binding protein 4	A_33_P3592015	1.18E-10	2.270
HADH	hydroxyacyl-CoA dehydrogenase	A_23_P167227	4.22E-07	-2.056
HAS1	hyaluronan synthase 1	A_23_P27400	1.49E-07	3.419
HAUS5	HAUS augmin like complex subunit 5	A_23_P349771	6.71E-06	-2.592
HCG26	HLA complex group 26	A_32_P220770	2.81E-04	-2.178
HDAC2	histone deacetylase 2	A_33_P3309924	1.97E-06	2.193
HDHD5-AS1	HDHD5 antisense RNA 1	A_32_P131143	5.72E-05	-2.204
HEATR3	HEAT repeat containing 3	A_24_P138713	3.99E-06	-2.162
HECTD1	HECT domain E3 ubiquitin protein ligase 1	A_23_P54006	4.54E-10	2.352
HELLS	helicase, lymphoid specific	A_33_P3258117	3.72E-06	-2.162
HENMT1	HEN methyltransferase 1	A_23_P309361	2.24E-10	-2.337
HES2	hes family bHLH transcription factor 2	A_23_P201687	8.73E-11	-3.273
HES7	hes family bHLH transcription factor 7	A_33_P3368695	8.38E-05	2.382
HGF	hepatocyte growth factor	A_33_P3276718	1.78E-04	2.796
HIRIP3	HIRA interacting protein 3	A_33_P3217480	2.45E-07	-2.355
HIVEP1	HIVEP zinc finger 1	A_23_P19619	3.28E-10	2.418
HJURP	Holliday junction recognition protein	A_33_P3807062	5.99E-05	-4.143
HMGB3	high mobility group box 3	A_33_P3319041	2.39E-06	-2.028
HMGN3	high mobility group nucleosomal binding domain 3	A_24_P132099	1.51E-07	-2.042
HOMEZ	homeobox and leucine zipper encoding	A_24_P40594	5.82E-09	-2.225
HORMAD1	HORMA domain containing 1	A_33_P3273230	3.76E-06	-2.377
HOTAIR	HOX transcript antisense RNA	A_21_P0010503	5.54E-05	-2.814
HOXA2	homeobox A2	A_24_P200854	1.47E-05	-2.156
HOXA3	homeobox A3	A_23_P501538	1.50E-05	-2.360
HOXA5	homeobox A5	A_23_P93772	9.79E-11	-2.604
HOXA-AS3	HOXA cluster antisense RNA 3	A_33_P3303956	8.15E-07	-3.402
HOXC13	homeobox C13	A_23_P64808	1.73E-04	-2.652
HP	haptoglobin	A_33_P3289236	4.90E-07	2.036
HPGD	15-hydroxyprostaglandin dehydrogenase	A_24_P71904	8.21E-06	2.940
HR	HR lysine demethylase and nuclear receptor corepressor	A_33_P3324206	4.30E-08	-2.611
HS6ST1	heparan sulfate 6-O-sulfotransferase 1	A_24_P8220	2.87E-06	2.008
HSD11B1L	hydroxysteroid 11-beta dehydrogenase 1 like	A_23_P141992	2.36E-08	-2.516
HSD17B8	hydroxysteroid 17-beta dehydrogenase 8	A_23_P81973	3.72E-09	-2.738
HSDL2-AS1	HSDL2 antisense RNA 1	A_33_P3357332	6.77E-04	-2.224
HSPA8	heat shock protein family A (Hsp70) member 8	A_33_P3323463	4.00E-05	2.176
HSPA9	heat shock protein family A (Hsp70) member 9	A_24_P77676	1.48E-10	2.210
HSPA13	heat shock protein family A (Hsp70) member 13	A_24_P134392	3.58E-08	2.324
HSPB8	heat shock protein family B (small) member 8	A_23_P162579	1.86E-07	2.310
HSPH1	heat shock protein family H (Hsp110) member 1	A_33_P3348752	2.37E-05	2.411
HTR3A	5-hydroxytryptamine receptor 3A	A_24_P150068	4.78E-04	2.314
HULC	hepatocellular carcinoma up-regulated long non-coding RNA	A_33_P3222762	1.31E-04	-2.750
HUS1B	HUS1 checkpoint clamp component B	A_23_P133739	1.00E-07	2.802
IDH1	isocitrate dehydrogenase (NADP(+)) 1	A_32_P45009	1.45E-10	-3.697
IER2	immediate early response 2	A_32_P36235	2.53E-08	2.124
IFT74	intraflagellar transport 74	A_23_P255714	3.21E-06	-2.722
IFT80	intraflagellar transport 80	A_23_P316150	5.10E-09	-2.146
IGFN1	immunoglobulin like and fibronectin type III domain containing 1	A_33_P3382100	8.52E-07	4.695
IGSF22	immunoglobulin superfamily member 22	A_32_P486620	2.56E-05	2.291
IL6	interleukin 6	A_23_P71037	2.03E-05	2.078
IL7	interleukin 7	A_23_P8961	2.56E-10	-4.057
IL17RA	interleukin 17 receptor A	A_33_P3540143	9.40E-06	-2.461
IL18RAP	interleukin 18 receptor accessory protein	A_33_P3221960	2.47E-11	2.817
IL1RL1	interleukin 1 receptor like 1	A_33_P3211608	4.94E-07	4.200
IL20RA	interleukin 20 receptor subunit alpha	A_33_P3421118	2.36E-05	-2.972
IL22RA1	interleukin 22 receptor subunit alpha 1	A_23_P62607	1.37E-10	-3.477
IL27RA	interleukin 27 receptor subunit alpha	A_23_P27606	3.98E-04	-2.002
IL4R	interleukin 4 receptor	A_33_P3395947	4.85E-05	2.076
INHBA	inhibin subunit beta A	A_23_P122924	3.08E-05	2.780
INSYN1	inhibitory synaptic factor 1	A_33_P3398917	8.85E-08	2.519
INTU	inturned planar cell polarity protein	A_32_P118372	2.33E-05	-2.527
IPW	imprinted in Prader-Willi syndrome	A_19_P00316288	8.68E-05	-2.037
IQCE	IQ motif containing E	A_23_P19852	1.45E-07	-2.310
IQCG	IQ motif containing G	A_23_P300076	4.67E-08	-2.778
IQCH	IQ motif containing H	A_24_P275585	2.44E-06	-2.611
IQCH-AS1	IQCH antisense RNA 1	A_21_P0000893	1.42E-05	-3.184
IRAK2	interleukin 1 receptor associated kinase 2	A_33_P3352970	1.15E-04	2.095
IRAK1BP1	interleukin 1 receptor associated kinase 1 binding protein 1	A_32_P21474	3.91E-05	-2.639
IRX2	iroquois homeobox 2	A_33_P3297562	4.41E-09	-2.165
ITGAX	integrin subunit alpha X	A_33_P3213169	1.41E-05	5.021
ITGB1	integrin subunit beta 1	A_23_P104199	1.36E-10	2.368
ITPKA	inositol-trisphosphate 3-kinase A	A_23_P65918	2.51E-07	2.311
ITPKC	inositol-trisphosphate 3-kinase C	A_24_P202567	2.16E-05	2.036
ITPR2	inositol 1,4,5-trisphosphate receptor type 2	A_33_P3298128	1.76E-06	-2.158
JMJD6	jumonji domain containing 6, arginine demethylase and lysine hydroxylase	A_23_P311616	7.86E-11	2.369
JMJD1C	jumonji domain containing 1C	A_23_P427217	1.18E-08	2.627
JOSD1	Josephin domain containing 1	A_24_P271527	7.86E-12	2.482
KALRN	kalirin RhoGEF kinase	A_21_P0000554	4.69E-05	2.564
KBTBD6	kelch repeat and BTB domain containing 6	A_33_P3268174	1.20E-07	-2.205
KBTBD8	kelch repeat and BTB domain containing 8	A_23_P431252	1.27E-07	2.279
KCNE5	potassium voltage-gated channel subfamily E regulatory subunit 5	A_23_P256641	4.76E-04	2.118
KCNH2	potassium voltage-gated channel subfamily H member 2	A_23_P377882	1.94E-04	2.566
KCNJ15	potassium inwardly rectifying channel subfamily J member 15	A_33_P3267532	6.50E-06	-2.111
KCNK1	potassium two pore domain channel subfamily K member 1	A_33_P3358277	1.80E-07	2.584
KCNK4	potassium two pore domain channel subfamily K member 4	A_33_P3213792	2.54E-04	-5.004
KCNK7	potassium two pore domain channel subfamily K member 7	A_33_P3213797	4.91E-06	-2.351
KCNMA1	potassium calcium-activated channel subfamily M alpha 1	A_33_P3413325	2.08E-07	2.996
KCNMB4	potassium calcium-activated channel subfamily M regulatory beta subunit 4	A_23_P64792	6.85E-10	-2.216
KCNN4	potassium calcium-activated channel subfamily N member 4	A_23_P67529	7.04E-06	2.203
KCTD21	potassium channel tetramerization domain containing 21	A_33_P3299525	2.25E-06	2.071
KDM4A-AS1	KDM4A antisense RNA 1	A_33_P3334384	5.14E-05	-2.239
KDM4D	lysine demethylase 4D	A_23_P127406	1.98E-05	-2.714
KDM7A	lysine demethylase 7A	A_23_P359897	1.24E-07	2.241
KIAA0040	KIAA0040	A_19_P00315506	6.42E-09	2.642
KIAA0513	KIAA0513	A_23_P206310	3.54E-08	2.507
KIAA0586	KIAA0586	A_23_P106127	5.36E-10	-2.410
KIAA1328	KIAA1328	A_19_P00319698	7.90E-04	-2.104
KIAA0895L	KIAA0895 like	A_24_P331655	6.04E-04	-2.185
KIF11	kinesin family member 11	A_24_P227091	3.52E-11	-3.056
KIF15	kinesin family member 15	A_23_P80902	1.59E-03	-3.235
KIF24	kinesin family member 24	A_33_P3406939	6.84E-08	-2.746
KIF1A	kinesin family member 1A	A_33_P3230698	8.37E-09	2.924
KIF20B	kinesin family member 20B	A_23_P75071	1.13E-09	-3.439
KIF2C	kinesin family member 2C	A_23_P34788	1.47E-04	-3.080
KIF4A	kinesin family member 4A	A_23_P148475	3.02E-07	-4.001
KIFAP3	kinesin associated protein 3	A_23_P62920	1.26E-10	2.037
KIFC2	kinesin family member C2	A_23_P358542	5.36E-05	-2.384
KISS1R	KISS1 receptor	A_33_P3231357	1.24E-06	-2.297
KLC2	kinesin light chain 2	A_33_P3288805	1.49E-03	2.245
KLHDC7B	kelch domain containing 7B	A_23_P6535	5.17E-08	3.700
KLHDC7B-DT	KLHDC7B divergent transcript	A_21_P0010459	6.75E-08	2.583
KLHDC8B	kelch domain containing 8B	A_24_P148836	2.30E-07	-2.613
KLHL7	kelch like family member 7	A_23_P215517	1.28E-09	2.084
KLHL31	kelch like family member 31	A_33_P3302881	4.79E-07	-3.646
KLK1	kallikrein 1	A_23_P16252	4.69E-08	2.005
KLK8	kallikrein related peptidase 8	A_23_P369343	1.60E-04	-2.175
KLK9	kallikrein related peptidase 9	A_33_P3398195	1.40E-06	2.431
KLRG2	killer cell lectin like receptor G2	A_33_P3251801	2.24E-05	-3.788
KNL1	kinetochore scaffold 1	A_23_P100127	1.13E-05	-2.757
KNTC1	kinetochore associated 1	A_23_P136817	8.59E-08	-2.689
KRI1	KRI1 homolog	A_23_P101332	3.53E-05	-2.005
KRT14	keratin 14	A_21_P0011517	4.32E-07	-2.411
KRT17	keratin 17	A_23_P96158	1.51E-03	2.120
KRT72	keratin 72	A_32_P48825	5.06E-03	-3.242
KRTAP3-2	keratin associated protein 3-2	A_23_P101048	2.52E-02	2.842
KTN1-AS1	KTN1 antisense RNA 1	A_19_P00808852	8.75E-10	-2.763
KYAT1	kynurenine aminotransferase 1	A_23_P315206	6.05E-08	2.060
LAMA1	laminin subunit alpha 1	A_32_P313405	7.92E-07	2.815
LAMA4	laminin subunit alpha 4	A_33_P3391603	9.65E-05	3.230
LARP6	La ribonucleoprotein 6, translational regulator	A_23_P117782	1.20E-06	2.141
LCE1E	late cornified envelope 1E	A_33_P3356811	1.88E-03	2.061
LDAH	lipid droplet associated hydrolase	A_23_P420256	4.71E-07	-2.052
LGR4	leucine rich repeat containing G protein-coupled receptor 4	A_24_P90216	1.43E-08	-2.451
LHFPL2	LHFPL tetraspan subfamily member 2	A_23_P255104	1.10E-12	2.939
LHX4-AS1	LHX4 antisense RNA 1	A_21_P0000682	8.47E-05	-2.203
LIAS	lipoic acid synthetase	A_23_P254081	2.25E-10	-2.009
LIG1	DNA ligase 1	A_23_P39116	5.50E-09	-2.104
LIMK2	LIM domain kinase 2	A_23_P211445	3.79E-10	-2.063
LIN7B	lin-7 homolog B, crumbs cell polarity complex component	A_23_P164912	1.08E-06	-2.124
LINC00242	long intergenic non-protein coding RNA 242	A_33_P3302453	3.52E-06	-2.419
LINC00339	long intergenic non-protein coding RNA 339	A_23_P74252	3.11E-08	-2.030
LINC00467	long intergenic non-protein coding RNA 467	A_33_P3223097	6.32E-07	-2.056
LINC00513	long intergenic non-protein coding RNA 513	A_19_P00316340	3.80E-06	2.809
LINC00520	long intergenic non-protein coding RNA 520	A_32_P189781	6.18E-08	2.788
LINC00526	long intergenic non-protein coding RNA 526	A_23_P377965	5.77E-03	-2.144
LINC00565	long intergenic non-protein coding RNA 565	A_21_P0008227	2.94E-02	-2.069
LINC00592	long intergenic non-protein coding RNA 592	A_21_P0007476	5.83E-08	3.037
LINC00663	long intergenic non-protein coding RNA 663	A_33_P3251640	8.09E-05	-2.228
LINC00665	long intergenic non-protein coding RNA 665	A_21_P0011696	4.68E-07	-2.404
LINC00707	long intergenic non-protein coding RNA 707	A_19_P00322339	9.49E-05	2.262
LINC00900	--	A_33_P3289621	9.42E-04	-2.081
LINC01224	--	A_21_P0011732	8.67E-04	2.203
LINC01265	long intergenic non-protein coding RNA 1265	A_33_P3334250	2.40E-02	2.022
LINC01290	long intergenic non-protein coding RNA 1290	A_21_P0009008	2.39E-08	-2.097
LINC01291	long intergenic non-protein coding RNA 1291	A_19_P00316836	3.38E-05	3.750
LINC01300	long intergenic non-protein coding RNA 1300	A_33_P3260964	4.99E-06	-2.709
LINC01503	long intergenic non-protein coding RNA 1503	A_21_P0013708	1.82E-08	-3.617
LINC01550	long intergenic non-protein coding RNA 1550	A_21_P0008482	4.03E-06	-3.360
LINC01588	long intergenic non-protein coding RNA 1588	A_24_P263910	1.41E-07	-2.031
LINC01670	--	A_21_P0010491	2.06E-06	-2.249
LINC02021	--	A_21_P0003033	5.40E-07	2.156
LINC02154	--	A_19_P00806473	1.16E-04	3.041
LINC02178	long intergenic non-protein coding RNA 2178	A_33_P3389558	6.85E-07	4.572
LINC02265	long intergenic non-protein coding RNA 2265	A_21_P0012584	8.06E-07	2.032
LINC02290	--	A_21_P0008515	1.23E-02	2.202
LINC02325	--	A_21_P0008383	1.78E-04	-2.280
LINC02481	long intergenic non-protein coding RNA 2481	A_33_P3429242	1.28E-08	-2.470
LINC02541	long intergenic non-protein coding RNA 2541	A_21_P0004772	6.21E-07	-2.304
LINC02590	--	A_21_P0011912	3.07E-06	-2.227
LINC02591	long intergenic non-protein coding RNA 2591	A_21_P0010562	1.53E-09	-2.491
LINC02614	long intergenic non-protein coding RNA 2614	A_21_P0007223	1.15E-04	2.900
LINC02615	--	A_21_P0012610	2.82E-08	-4.049
LINC02693	long intergenic non-protein coding RNA 2693	A_19_P00324604	5.62E-07	3.055
LINC02777	--	A_33_P3380236	1.42E-08	-2.077
LINC02783	long intergenic non-protein coding RNA 2783	A_33_P3275500	4.03E-10	-3.450
LINC-PINT	long intergenic non-protein coding RNA, p53 induced transcript	A_19_P00317560	5.13E-10	3.614
LIPA	lipase A, lysosomal acid type	A_23_P97860	4.87E-07	-2.404
LIPT2	lipoyl(octanoyl) transferase 2	A_23_P24922	2.02E-08	-4.326
LMLN	leishmanolysin like peptidase	A_23_P170959	4.34E-06	-3.946
LMNB1	lamin B1	A_23_P258493	4.93E-03	-2.354
LMTK2	lemur tyrosine kinase 2	A_33_P3266923	5.47E-11	2.102
LNCATV	lncRNA negative regulator of antiviral signaling	A_21_P0001246	5.61E-03	4.028
LOC145474	uncharacterized LOC145474	A_19_P00809708	1.80E-05	2.039
LOC400867	uncharacterized LOC400867	A_33_P3280759	2.34E-02	-2.343
LOC644634	uncharacterized LOC644634	A_33_P3352887	1.41E-07	-2.600
LOC728485	uncharacterized LOC728485	A_21_P0014377	1.36E-10	-2.593
LOC100127955	uncharacterized LOC100127955	A_33_P3313704	2.93E-06	2.259
LOC100129617	uncharacterized LOC100129617	A_33_P3343516	2.05E-06	2.157
LOC100288637	OTU deubiquitinase 7A pseudogene	A_21_P0000739	3.82E-05	-3.874
LOC100294145	uncharacterized LOC100294145	A_19_P00321143	6.95E-08	-2.163
LOC100505555	uncharacterized LOC100505555	A_21_P0011721	4.93E-08	2.295
LOC100505912	uncharacterized LOC100505912	A_21_P0000697	2.41E-05	-2.529
LOC101927787	uncharacterized LOC101927787	A_21_P0001077	1.43E-05	3.558
LOC101927902	uncharacterized LOC101927902	A_21_P0005251	1.78E-04	2.116
LOC101928096	uncharacterized LOC101928096	A_21_P0004937	1.03E-04	-2.012
LOC101928237	uncharacterized LOC101928237	A_19_P00325887	6.28E-07	-3.254
LOC101929174	uncharacterized LOC101929174	A_21_P0010993	8.90E-06	-3.596
LOC102723968	uncharacterized LOC102723968	A_21_P0011148	1.62E-06	2.124
LOC105370689	--	A_21_P0008398	3.76E-03	-2.651
LOC105371036	uncharacterized LOC105371036	A_23_P140907	4.13E-06	2.081
LOC105372879	uncharacterized LOC105372879	A_21_P0001751	5.07E-06	3.932
LOC105373456	--	A_21_P0002180	2.16E-09	-2.298
LOC105374042	--	A_21_P0012496	2.79E-07	-2.361
LOC105374284	uncharacterized LOC105374284	A_21_P0003204	3.38E-02	2.341
LOC105374378	uncharacterized LOC105374378	A_21_P0002582	9.60E-05	2.110
LOC105374570	uncharacterized LOC105374570	A_21_P0002205	4.78E-06	2.402
LOC105376467	uncharacterized LOC105376467	A_33_P3229477	8.45E-06	-2.149
LOC105377137	uncharacterized LOC105377137	A_19_P00801752	3.34E-07	-2.129
LOC105377548	uncharacterized LOC105377548	A_21_P0003681	1.47E-06	3.309
LOC105377576	uncharacterized LOC105377576	A_21_P0003911	2.68E-07	2.318
LOC105377858	--	A_21_P0013143	3.37E-06	-2.458
LOC105378541	uncharacterized LOC105378541	A_21_P0006933	8.82E-04	2.382
LOC105378936	uncharacterized LOC105378936	A_23_P85783	6.75E-04	2.142
LOC105379499	--	A_24_P178631	1.60E-04	-2.797
LOC107986570	uncharacterized LOC107986570	A_21_P0004838	1.11E-03	2.585
LOC107986820	uncharacterized LOC107986820	A_21_P0013393	2.30E-02	2.102
LOC107986830	uncharacterized LOC107986830	A_33_P3229181	3.92E-09	-2.525
LOC112267903	--	A_33_P3760937	4.85E-04	2.347
LOC112267909	--	A_21_P0007273	3.84E-05	-2.524
LOC112267932	uncharacterized LOC112267932	A_21_P0003940	7.43E-03	-2.049
LOC112267991	uncharacterized LOC112267991	A_33_P3330179	2.71E-06	-2.059
LOC112268372	uncharacterized LOC112268372	A_19_P00316933	2.11E-06	2.782
LOC112268389	uncharacterized LOC112268389	A_33_P3311917	1.48E-03	-2.619
LOC389831 (includes others)	uncharacterized LOC389831	A_33_P3356525	8.41E-08	-2.844
LONRF3	LON peptidase N-terminal domain and ring finger 3	A_33_P3219572	5.47E-06	2.138
LPAR2	lysophosphatidic acid receptor 2	A_23_P101829	5.86E-06	2.131
LPCAT1	lysophosphatidylcholine acyltransferase 1	A_24_P406006	1.51E-10	2.457
LPCAT4	lysophosphatidylcholine acyltransferase 4	A_23_P49009	2.92E-07	-2.184
LRATD1	LRAT domain containing 1	A_33_P3306202	4.69E-08	-2.262
LRG1	leucine rich alpha-2-glycoprotein 1	A_23_P50638	7.88E-09	-3.973
LRRC27	leucine rich repeat containing 27	A_33_P3304963	3.98E-04	-2.068
LRRC8C	leucine rich repeat containing 8 VRAC subunit C	A_33_P3406030	6.90E-09	2.465
LRRFIP2	LRR binding FLII interacting protein 2	A_33_P3281930	1.88E-10	2.230
LRRN1	leucine rich repeat neuronal 1	A_24_P240187	1.24E-06	2.162
LSS	lanosterol synthase	A_24_P110799	4.51E-08	-2.833
LUCAT1	lung cancer associated transcript 1	A_21_P0004421	5.54E-05	2.244
LUZP1	leucine zipper protein 1	A_33_P3262118	6.46E-07	2.501
LYNX1	Ly6/neurotoxin 1	A_23_P111981	5.25E-11	-3.025
LYPD2	LY6/PLAUR domain containing 2	A_23_P94186	4.41E-09	-2.735
LYRM4	LYR motif containing 4	A_21_P0004722	1.42E-04	-2.229
LYRM7	LYR motif containing 7	A_32_P18159	1.24E-06	-2.189
LYRM4-AS1	LYRM4 antisense RNA 1	A_19_P00805954	3.04E-06	-2.078
LYSMD2	LysM domain containing 2	A_32_P120895	8.70E-08	-2.119
LYSMD4	LysM domain containing 4	A_23_P117734	2.05E-07	-2.039
MACC1	MET transcriptional regulator MACC1	A_32_P131031	3.61E-07	-2.899
MACC1-DT	MACC1 divergent transcript	A_21_P0013181	6.08E-03	-2.213
MACROD2	mono-ADP ribosylhydrolase 2	A_33_P3281028	6.51E-07	-2.022
MAD2L1	mitotic arrest deficient 2 like 1	A_23_P92441	1.57E-05	-2.051
MAFB	MAF bZIP transcription factor B	A_33_P3220837	2.18E-09	-2.047
MAFG	MAF bZIP transcription factor G	A_23_P78209	8.20E-12	3.113
MAFK	MAF bZIP transcription factor K	A_23_P373598	1.87E-09	2.229
MAGOH-DT	MAGOH divergent transcript	A_21_P0000851	9.01E-07	-2.385
MANEAL	mannosidase endo-alpha like	A_23_P391228	1.41E-09	-3.631
MAP7	microtubule associated protein 7	A_33_P3375576	6.81E-10	2.380
MAP1B	microtubule associated protein 1B	A_33_P3343145	7.08E-07	2.530
MAP1S	microtubule associated protein 1S	A_33_P3343090	7.49E-05	2.656
MAP2K6	mitogen-activated protein kinase kinase 6	A_23_P207445	2.72E-06	-2.436
MAP3K9	mitogen-activated protein kinase kinase kinase 9	A_33_P3379571	1.76E-08	2.100
MAP3K20	mitogen-activated protein kinase kinase kinase 20	A_23_P318300	1.62E-05	2.211
MAP3K2-DT	MAP3K2 divergent transcript	A_21_P0011848	2.01E-04	-2.026
MAP4K4	mitogen-activated protein kinase kinase kinase kinase 4	A_23_P90804	1.06E-08	2.374
MAP6D1	MAP6 domain containing 1	A_23_P80839	1.92E-10	-2.493
MAP7D1	MAP7 domain containing 1	A_33_P3380101	1.58E-07	3.635
MAPK6	mitogen-activated protein kinase 6	A_23_P3204	1.38E-06	2.229
MAPK8	mitogen-activated protein kinase 8	A_33_P3250289	1.98E-07	2.161
MAPKAP1	MAPK associated protein 1	A_33_P3397755	4.10E-07	2.315
MAPKBP1	mitogen-activated protein kinase binding protein 1	A_24_P944444	2.98E-10	2.629
MAPRE1	microtubule associated protein RP/EB family member 1	A_23_P40354	2.36E-11	2.066
MARK3	microtubule affinity regulating kinase 3	A_33_P3593546	1.07E-11	2.782
MARK4	microtubule affinity regulating kinase 4	A_33_P3322415	8.37E-05	2.087
MARS1	methionyl-tRNA synthetase 1	A_33_P3379377	8.77E-07	2.235
MAST1	microtubule associated serine/threonine kinase 1	A_23_P101480	6.78E-07	-2.269
MBD1	methyl-CpG binding domain protein 1	A_33_P3398927	3.81E-09	2.473
MBD5	methyl-CpG binding domain protein 5	A_33_P3854030	4.17E-10	-2.536
MBLAC2	metallo-beta-lactamase domain containing 2	A_33_P3415663	4.25E-11	-3.970
MBOAT1	membrane bound O-acyltransferase domain containing 1	A_23_P408996	5.50E-09	2.173
MCC	MCC regulator of WNT signaling pathway	A_33_P3288246	6.60E-05	-2.119
MCEE	methylmalonyl-CoA epimerase	A_23_P56654	9.08E-10	-2.619
MCL1	MCL1 apoptosis regulator, BCL2 family member	A_24_P336759	3.67E-05	2.162
MCM4	minichromosome maintenance complex component 4	A_23_P370989	3.20E-10	-2.047
MCM3AP-AS1	MCM3AP antisense RNA 1	A_23_P256694	1.47E-07	-2.087
MCPH1	microcephalin 1	A_33_P3375140	6.77E-09	-3.957
MEAF6	MYST/Esa1 associated factor 6	A_24_P268015	1.89E-08	2.055
MED8	mediator complex subunit 8	A_24_P233915	7.43E-09	2.251
MED30	mediator complex subunit 30	A_23_P31866	5.33E-11	2.431
METTL25	methyltransferase like 25	A_23_P345928	2.33E-07	-2.001
MFSD10	major facilitator superfamily domain containing 10	A_23_P41246	1.97E-06	2.196
MFSD2A	major facilitator superfamily domain containing 2A	A_33_P3272231	2.39E-07	-2.854
MGAT5	alpha-1,6-mannosylglycoprotein 6-beta-N-acetylglucosaminyltransferase	A_33_P3255209	2.01E-08	2.080
MGST2	microsomal glutathione S-transferase 2	A_23_P110167	1.40E-10	-2.497
MIA2	MIA SH3 domain ER export factor 2	A_32_P116840	1.94E-08	2.130
MIAT	myocardial infarction associated transcript	A_24_P854492	4.22E-03	-2.046
MID2	midline 2	A_23_P159956	3.56E-11	2.629
MID1IP1	MID1 interacting protein 1	A_33_P3217465	1.71E-11	2.366
MINCR	--	A_21_P0005917	6.47E-04	-2.018
MINDY1	MINDY lysine 48 deubiquitinase 1	A_23_P160546	2.67E-09	-2.028
MIPEP	mitochondrial intermediate peptidase	A_33_P3404411	4.46E-11	-3.146
MIR1915HG	MIR1915 host gene	A_32_P86739	4.18E-08	-3.702
MIR205HG	MIR205 host gene	A_33_P3229107	4.63E-03	-2.326
MIRLET7BHG	MIRLET7B host gene	A_33_P3328360	4.32E-08	-3.226
MKI67	marker of proliferation Ki-67	A_33_P3374205	5.07E-09	-3.714
MKLN1-AS	MKLN1 antisense RNA	A_21_P0014203	5.00E-06	-2.392
MKRN2OS	MKRN2 opposite strand	A_21_P0000128	3.49E-06	-4.245
MMAB	metabolism of cobalamin associated B	A_33_P3367201	7.80E-08	-2.822
MMS22L	MMS22 like, DNA repair protein	A_32_P95914	8.95E-06	-2.778
MN1	MN1 proto-oncogene, transcriptional regulator	A_23_P6381	1.33E-06	2.657
MNT	MAX network transcriptional repressor	A_23_P341443	6.90E-12	2.456
MOCOS	molybdenum cofactor sulfurase	A_23_P67042	3.72E-08	2.081
MOK	MOK protein kinase	A_23_P76731	1.84E-06	-2.081
MORC4	MORC family CW-type zinc finger 4	A_23_P171117	1.47E-10	-2.272
MORN4	MORN repeat containing 4	A_23_P430902	8.58E-08	-2.641
MOSMO	modulator of smoothened	A_21_P0000053	9.90E-05	2.226
MOSPD3	motile sperm domain containing 3	A_33_P3321946	2.70E-12	-2.396
MPDU1	mannose-P-dolichol utilization defect 1	A_33_P3268466	3.94E-07	2.861
MRM1	mitochondrial rRNA methyltransferase 1	A_23_P15603	2.82E-05	-2.256
MSH5	mutS homolog 5	A_33_P3233081	1.05E-04	-2.098
MST1	macrophage stimulating 1	A_21_P0010520	3.44E-03	-2.431
MST1L	--	A_21_P0010693	3.64E-04	-2.103
MT1E	metallothionein 1E	A_23_P420942	8.63E-03	-2.302
MTBP	MDM2 binding protein	A_23_P357794	2.12E-04	-2.133
MTMR11	myotubularin related protein 11	A_33_P3393927	4.74E-08	-2.498
MUC15	mucin 15, cell surface associated	A_23_P24332	2.80E-10	-2.306
MUSK	muscle associated receptor tyrosine kinase	A_23_P71649	8.76E-04	-2.120
MVK	mevalonate kinase	A_23_P105592	6.85E-07	-2.097
MYL12A	myosin light chain 12A	A_23_P4572	7.66E-10	2.079
MYO1B	myosin IB	A_23_P361049	1.27E-06	2.277
MYO1F	myosin IF	A_23_P142447	8.86E-09	-2.060
MYO9B	myosin IXB	A_24_P246173	2.43E-11	2.520
MYOF	myoferlin	A_23_P354387	3.51E-09	-2.804
N6AMT1	N-6 adenine-specific DNA methyltransferase 1	A_21_P0012198	1.33E-07	2.819
NAA50	N-alpha-acetyltransferase 50, NatE catalytic subunit	A_33_P3225587	9.17E-11	2.151
NABP1	nucleic acid binding protein 1	A_24_P229531	1.46E-09	2.051
NADSYN1	NAD synthetase 1	A_23_P35848	6.01E-05	-2.492
NAGPA	N-acetylglucosamine-1-phosphodiester alpha-N-acetylglucosaminidase	A_23_P38041	2.02E-10	-2.809
NAIF1	nuclear apoptosis inducing factor 1	A_24_P89911	3.46E-06	2.015
NAIP	NLR family apoptosis inhibitory protein	A_23_P110473	1.26E-02	-3.803
NAMPT	nicotinamide phosphoribosyltransferase	A_33_P3364864	1.36E-05	2.132
NAP1L2	nucleosome assembly protein 1 like 2	A_23_P125705	2.04E-07	2.493
NAPSA	napsin A aspartic peptidase	A_23_P90130	6.65E-05	-2.256
NAT8L	N-acetyltransferase 8 like	A_33_P3670415	2.77E-09	2.060
NCF1	neutrophil cytosolic factor 1	A_33_P3211432	5.81E-09	4.708
NCF2	neutrophil cytosolic factor 2	A_23_P138194	1.90E-07	2.392
NCF1B	neutrophil cytosolic factor 1B pseudogene	A_33_P3224800	1.56E-07	3.978
NCK1-DT	NCK1 divergent transcript	A_21_P0014119	4.15E-07	-2.486
NDC80	NDC80 kinetochore complex component	A_23_P50108	6.28E-04	-2.244
NDUFA4L2	NDUFA4 mitochondrial complex associated like 2	A_23_P9614	1.35E-06	-3.016
NEBL	nebulette	A_24_P398147	1.33E-08	-2.463
NEIL1	nei like DNA glycosylase 1	A_23_P129157	7.16E-06	-2.413
NEO1	neogenin 1	A_33_P3651948	3.91E-08	-2.098
NETO2	neuropilin and tolloid like 2	A_23_P3681	5.05E-06	2.137
NEURL2	neuralized E3 ubiquitin protein ligase 2	A_23_P165989	1.42E-09	-2.520
NFAT5	nuclear factor of activated T cells 5	A_23_P359647	9.90E-09	2.052
NFIA	nuclear factor I A	A_33_P3522511	9.76E-05	-2.088
NGF	nerve growth factor	A_23_P115190	4.87E-04	2.005
NGFR	nerve growth factor receptor	A_23_P389897	2.82E-09	3.299
NHLRC1	NHL repeat containing E3 ubiquitin protein ligase 1	A_33_P3264116	6.83E-06	-2.314
NHSL1-AS1	NHSL1 antisense RNA 1	A_19_P00320229	5.50E-09	2.358
NIBAN1	niban apoptosis regulator 1	A_24_P233786	7.47E-10	2.838
NIPA1	NIPA magnesium transporter 1	A_33_P3250840	9.31E-09	2.257
NIPAL3	NIPA like domain containing 3	A_24_P45367	1.70E-09	-2.008
NIPSNAP1	nipsnap homolog 1	A_23_P120860	7.86E-11	-3.236
NKD1	NKD inhibitor of WNT signaling pathway 1	A_23_P429449	7.91E-07	2.475
NKD2	NKD inhibitor of WNT signaling pathway 2	A_23_P41804	4.95E-07	2.043
NOS3	nitric oxide synthase 3	A_33_P3305790	9.11E-09	2.914
NPC1	NPC intracellular cholesterol transporter 1	A_23_P107587	5.69E-09	2.185
NQO2	N-ribosyldihydronicotinamide:quinone reductase 2	A_21_P0004718	2.79E-08	2.652
NR4A2	nuclear receptor subfamily 4 group A member 2	A_23_P131208	9.33E-05	3.002
NRBF2	nuclear receptor binding factor 2	A_23_P63816	3.16E-12	2.709
NRG1	neuregulin 1	A_33_P3392192	6.29E-04	2.340
NRIP1	nuclear receptor interacting protein 1	A_33_P3251430	8.90E-07	2.585
NRIP3	nuclear receptor interacting protein 3	A_33_P3244956	6.34E-07	2.850
NRP2	neuropilin 2	A_23_P393727	9.66E-07	2.145
NSD2	nuclear receptor binding SET domain protein 2	A_33_P3380346	1.68E-05	2.478
NT5DC1	5'-nucleotidase domain containing 1	A_23_P382043	5.12E-10	-2.364
NT5DC2	5'-nucleotidase domain containing 2	A_23_P44836	6.34E-05	-2.401
NT5E	5'-nucleotidase ecto	A_24_P316430	5.16E-05	2.230
NTHL1	nth like DNA glycosylase 1	A_23_P88904	9.72E-12	-2.625
NUBPL	NUBP iron-sulfur cluster assembly factor, mitochondrial	A_33_P3344733	2.51E-09	-2.484
NUDT4	nudix hydrolase 4	A_24_P50753	2.97E-11	2.458
NUDT7	nudix hydrolase 7	A_23_P3602	1.27E-07	-2.578
NUDT8	nudix hydrolase 8	A_33_P3384932	2.55E-07	-2.153
NUDT13	nudix hydrolase 13	A_23_P161324	3.13E-07	-2.495
NUF2	NUF2 component of NDC80 kinetochore complex	A_23_P74349	2.82E-05	-4.043
NUP58	nucleoporin 58	A_33_P3320538	1.24E-07	2.161
NUP210	nucleoporin 210	A_23_P212159	7.75E-06	-2.186
NUP50-DT	NUP50 divergent transcript	A_19_P00803997	5.05E-05	2.010
NUSAP1	nucleolar and spindle associated protein 1	A_33_P3350488	4.59E-04	-2.036
NUTM2B-AS1	NUTM2B antisense RNA 1	A_21_P0010951	9.73E-07	2.152
OAS2	2'-5'-oligoadenylate synthetase 2	A_33_P3225512	3.34E-03	-2.046
OAS3	2'-5'-oligoadenylate synthetase 3	A_24_P335305	4.34E-04	-2.853
OAZ3	ornithine decarboxylase antizyme 3	A_32_P226078	2.14E-05	-2.086
OGFOD2	2-oxoglutarate and iron dependent oxygenase domain containing 2	A_23_P53324	3.51E-04	-2.179
OMA1	OMA1 zinc metallopeptidase	A_23_P138137	2.56E-10	-2.293
OR2A4/OR2A7	olfactory receptor family 2 subfamily A member 4	A_23_P134566	8.98E-06	2.738
OR7E154P	olfactory receptor family 7 subfamily E member 154 pseudogene	A_32_P352358	3.80E-08	2.627
OSBPL9	oxysterol binding protein like 9	A_33_P3289835	1.11E-10	2.255
OSER1-DT	OSER1 divergent transcript	A_21_P0012148	5.56E-08	2.307
OSGEP	O-sialoglycoprotein endopeptidase	A_23_P54079	1.26E-07	-2.122
OSMR	oncostatin M receptor	A_21_P0000073	1.35E-03	2.095
OSTM1	osteoclastogenesis associated transmembrane protein 1	A_32_P154830	6.03E-12	2.446
OVOL1	ovo like transcriptional repressor 1	A_23_P202810	1.59E-07	2.163
P2RX4	purinergic receptor P2X 4	A_33_P3362088	3.26E-09	2.070
PAFAH2	platelet activating factor acetylhydrolase 2	A_24_P71153	2.65E-12	-2.684
PAFAH1B3	platelet activating factor acetylhydrolase 1b catalytic subunit 3	A_23_P16078	1.60E-05	-2.116
PAQR7	progestin and adipoQ receptor family member 7	A_32_P538180	8.00E-09	-3.068
PARD6B	par-6 family cell polarity regulator beta	A_33_P3227457	2.72E-07	2.179
PASK	PAS domain containing serine/threonine kinase	A_24_P299911	4.29E-06	-2.429
PAX1	paired box 1	A_33_P3381378	5.03E-04	2.111
PBK	PDZ binding kinase	A_32_P62997	1.42E-04	-3.223
PBX4	PBX homeobox 4	A_23_P90419	1.90E-05	2.277
PCAT6	prostate cancer associated transcript 6	A_21_P0001050	7.13E-07	-2.219
PCCA-DT	PCCA divergent transcript	A_32_P151782	8.17E-06	-2.024
PCDHGB1	protocadherin gamma subfamily B, 1	A_23_P310972	4.95E-04	-2.062
PCLAF	PCNA clamp associated factor	A_23_P117852	4.16E-04	-2.353
PCMTD1-DT	--	A_33_P3440636	2.03E-06	-2.949
PCNX1	pecanex 1	A_33_P3249529	8.50E-09	2.956
PCP2	Purkinje cell protein 2	A_24_P399500	9.49E-05	-2.360
PCYOX1	prenylcysteine oxidase 1	A_32_P180958	9.07E-10	-3.037
PDE4DIP	phosphodiesterase 4D interacting protein	A_32_P94667	3.64E-05	-2.273
PDGFB	platelet derived growth factor subunit B	A_24_P339944	1.56E-05	-2.105
PDK4	pyruvate dehydrogenase kinase 4	A_24_P243749	7.06E-06	2.184
PDLIM2	PDZ and LIM domain 2	A_33_P3311371	3.98E-05	-2.048
PDLIM5	PDZ and LIM domain 5	A_33_P3278664	1.24E-06	2.212
PDLIM7	PDZ and LIM domain 7	A_33_P3217213	7.64E-05	2.822
PDP1	pyruvate dehydrogenase phosphatase catalytic subunit 1	A_33_P3369761	2.67E-10	2.116
PDZD2	PDZ domain containing 2	A_23_P7402	6.14E-11	-2.557
PELI1	pellino E3 ubiquitin protein ligase 1	A_33_P3316928	1.56E-06	2.452
PEX11G	peroxisomal biogenesis factor 11 gamma	A_23_P321466	1.00E-06	-2.748
PFKFB2	6-phosphofructo-2-kinase/fructose-2,6-biphosphatase 2	A_24_P413669	2.99E-05	2.376
PGLYRP3	peptidoglycan recognition protein 3	A_23_P96899	3.23E-06	2.150
PGLYRP4	peptidoglycan recognition protein 4	A_24_P231302	3.85E-06	2.342
PHF24	PHD finger protein 24	A_23_P319232	5.31E-07	4.125
PHYHD1	phytanoyl-CoA dioxygenase domain containing 1	A_23_P307844	1.48E-08	-2.050
PI4K2A	phosphatidylinositol 4-kinase type 2 alpha	A_24_P244162	2.97E-05	2.191
PIF1	PIF1 5'-to-3' DNA helicase	A_23_P416468	1.43E-04	-3.130
PIGV	phosphatidylinositol glycan anchor biosynthesis class V	A_23_P46378	6.72E-09	-2.057
PIH1D2	PIH1 domain containing 2	A_33_P3278058	3.94E-07	-2.304
PIK3C2B	phosphatidylinositol-4-phosphate 3-kinase catalytic subunit type 2 beta	A_23_P200710	5.07E-13	-2.436
PJA1	praja ring finger ubiquitin ligase 1	A_33_P3217347	1.39E-07	2.045
PKIA	cAMP-dependent protein kinase inhibitor alpha	A_23_P31765	6.09E-07	-2.516
PLA2G7	phospholipase A2 group VII	A_23_P145096	6.29E-04	2.372
PLCD3	phospholipase C delta 3	A_23_P351757	8.40E-04	2.302
PLCXD1	phosphatidylinositol specific phospholipase C X domain containing 1	A_33_P3407937	3.07E-04	3.173
PLCXD2	phosphatidylinositol specific phospholipase C X domain containing 2	A_33_P3214339	4.46E-04	2.045
PLD1	phospholipase D1	A_33_P3320062	1.33E-11	-3.291
PLEKHA7	pleckstrin homology domain containing A7	A_24_P348806	1.51E-06	-2.346
PLEKHH2	pleckstrin homology, MyTH4 and FERM domain containing H2	A_33_P3315719	4.57E-07	2.764
PLEKHM1	pleckstrin homology and RUN domain containing M1	A_33_P3212982	1.16E-12	2.907
PLEKHO1	pleckstrin homology domain containing O1	A_33_P3373403	8.83E-06	2.142
PLK1	polo like kinase 1	A_23_P118174	7.42E-05	-2.135
PLLP	plasmolipin	A_23_P43763	2.72E-09	-2.443
PLS1	plastin 1	A_23_P211909	1.91E-09	2.008
PLXNB1	plexin B1	A_23_P57961	1.76E-05	-2.273
PML	PML nuclear body scaffold	A_24_P207139	6.89E-10	-2.193
PNPLA1	patatin like phospholipase domain containing 1	A_32_P526255	7.43E-05	2.021
PNPLA3	patatin like phospholipase domain containing 3	A_23_P17914	2.32E-05	-2.201
PNPLA4	patatin like phospholipase domain containing 4	A_24_P943815	1.76E-08	-2.047
PNPLA5	patatin like phospholipase domain containing 5	A_33_P3559060	2.57E-05	2.429
POC5	POC5 centriolar protein	A_23_P413803	1.22E-07	-2.034
POF1B	POF1B actin binding protein	A_33_P3278856	5.92E-08	-2.123
POGLUT1	protein O-glucosyltransferase 1	A_32_P26376	2.18E-05	-2.218
POLR1A	RNA polymerase I subunit A	A_33_P3271480	1.28E-07	-2.352
POLR2E	RNA polymerase II, I and III subunit E	A_33_P3299834	1.43E-04	-2.085
POLR3H	RNA polymerase III subunit H	A_32_P201496	1.34E-04	-2.099
PON2	paraoxonase 2	A_23_P31399	1.27E-09	-2.250
POTEM (includes others)	POTE ankyrin domain family member G	A_24_P238744	2.03E-04	2.163
PPARA	peroxisome proliferator activated receptor alpha	A_24_P570049	2.53E-08	2.115
PPARGC1B	PPARG coactivator 1 beta	A_33_P3816688	1.75E-06	-2.258
PPDPFL	pancreatic progenitor cell differentiation and proliferation factor like	A_32_P80741	4.23E-03	-2.714
PPFIA3	PTPRF interacting protein alpha 3	A_23_P320553	2.27E-07	-2.389
PPFIA4	PTPRF interacting protein alpha 4	A_23_P420692	2.75E-03	-2.210
PPM1N	protein phosphatase, Mg2+/Mn2+ dependent 1N (putative)	A_23_P141893	3.20E-09	-2.941
PPOX	protoporphyrinogen oxidase	A_23_P201400	2.96E-07	-2.071
PPP1R3C	protein phosphatase 1 regulatory subunit 3C	A_23_P35414	1.08E-06	-2.777
PPP2R5B	protein phosphatase 2 regulatory subunit B'beta	A_23_P35796	9.56E-11	2.753
PPP2R5C	protein phosphatase 2 regulatory subunit B'gamma	A_21_P0014863	8.10E-04	2.007
PPP4R1	protein phosphatase 4 regulatory subunit 1	A_24_P271014	1.24E-05	2.212
PPP4R4	protein phosphatase 4 regulatory subunit 4	A_23_P425332	3.11E-05	2.194
PRADC1	protease associated domain containing 1	A_23_P131596	3.53E-05	-2.001
PRDM2	PR/SET domain 2	A_33_P3319331	1.86E-05	2.041
PRDM10	PR/SET domain 10	A_32_P228699	2.32E-10	2.157
PRELID2	PRELI domain containing 2	A_24_P346101	7.66E-07	-2.378
PRELID3B	PRELI domain containing 3B	A_24_P288424	5.39E-07	2.088
PRKCD	protein kinase C delta	A_23_P144054	1.20E-08	2.174
PRKCE	protein kinase C epsilon	A_33_P3252191	2.02E-03	2.269
PRMT7	protein arginine methyltransferase 7	A_33_P3246863	2.53E-06	-2.413
PRNP	prion protein	A_23_P109143	2.40E-07	2.010
PROM2	prominin 2	A_23_P154358	1.67E-09	-2.192
PROS1	protein S	A_21_P0012453	3.47E-08	-2.038
PRR11	proline rich 11	A_33_P3403075	4.11E-08	-3.947
PRR34-AS1	PRR34 antisense RNA 1	A_33_P3404641	9.28E-09	-2.942
PRRT1	proline rich transmembrane protein 1	A_33_P3397073	1.20E-06	-2.058
PRRT3	proline rich transmembrane protein 3	A_23_P80626	7.86E-09	-2.019
PRSS8	serine protease 8	A_33_P3329088	1.24E-06	2.226
PRXL2A	peroxiredoxin like 2A	A_23_P63660	1.11E-10	-2.096
PRXL2B	peroxiredoxin like 2B	A_33_P3367332	2.34E-09	-2.123
PTCD2	pentatricopeptide repeat domain 2	A_33_P3371819	6.75E-06	-2.214
PTCH1	patched 1	A_33_P3239112	3.98E-05	-2.108
PTGER3	prostaglandin E receptor 3	A_33_P3265739	6.98E-06	-2.516
PTHLH	parathyroid hormone like hormone	A_23_P2271	5.78E-07	2.498
PTK2B	protein tyrosine kinase 2 beta	A_33_P3351536	3.78E-06	2.137
PTPN1	protein tyrosine phosphatase non-receptor type 1	A_23_P338890	1.73E-06	2.172
PTPN3	protein tyrosine phosphatase non-receptor type 3	A_24_P928969	3.62E-08	-2.087
PTPN13	protein tyrosine phosphatase non-receptor type 13	A_23_P18493	2.28E-12	-2.970
PTPN20	protein tyrosine phosphatase non-receptor type 20	A_33_P3300253	2.44E-05	-2.276
PTPRF	protein tyrosine phosphatase receptor type F	A_24_P385313	8.66E-10	-2.342
PTTG1	PTTG1 regulator of sister chromatid separation, securin	A_23_P7636	6.87E-08	-2.009
PTTG2	pituitary tumor-transforming 2	A_23_P18579	1.41E-08	-2.034
PTTG3P	pituitary tumor-transforming 3, pseudogene	A_23_P60016	4.17E-06	-2.239
PUS10	pseudouridine synthase 10	A_23_P412029	1.90E-05	-2.240
PWAR6	Prader Willi/Angelman region RNA 6	A_19_P00800681	1.12E-09	-2.942
PXMP4	peroxisomal membrane protein 4	A_23_P91430	1.97E-09	-2.883
PXN	paxillin	A_33_P3380098	8.48E-07	2.493
PXN-AS1	--	A_33_P3367112	6.02E-07	-2.572
PYCR3	pyrroline-5-carboxylate reductase 3	A_23_P383278	2.82E-05	-2.668
QKILA	QKI interacting lncRNA	A_21_P0003517	6.12E-04	-3.092
R3HDM4	R3H domain containing 4	A_23_P315286	6.81E-10	2.380
RAB43	RAB43, member RAS oncogene family	A_33_P3260373	2.88E-06	2.482
RAB11B-AS1	RAB11B antisense RNA 1	A_21_P0000732	2.10E-10	-2.344
RAB11FIP1	RAB11 family interacting protein 1	A_33_P3232798	1.03E-06	2.551
RAB3IP	RAB3A interacting protein	A_33_P3322450	1.04E-08	2.408
RAB40B	RAB40B, member RAS oncogene family	A_23_P129801	3.53E-08	-2.206
RAC2	Rac family small GTPase 2	A_23_P218770	8.13E-11	2.258
RAET1E	retinoic acid early transcript 1E	A_23_P8253	2.82E-03	-2.298
RAPH1	Ras association (RalGDS/AF-6) and pleckstrin homology domains 1	A_24_P924862	9.51E-09	2.012
RASSF8-AS1	RASSF8 antisense RNA 1	A_21_P0007694	2.00E-09	3.045
RBBP5	RB binding protein 5, histone lysine methyltransferase complex subunit	A_33_P3235640	2.15E-09	2.293
RBCK1	RANBP2-type and C3HC4-type zinc finger containing 1	A_33_P3238315	4.31E-06	2.217
RBM24	RNA binding motif protein 24	A_23_P167812	2.30E-02	2.100
RBM33-DT	RBM33 divergent transcript	A_21_P0014175	2.66E-07	-2.007
RBMXL1	RBMX like 1	A_24_P359545	5.48E-06	2.015
RECQL4	RecQ like helicase 4	A_33_P3323847	1.61E-06	-2.011
REEP6	receptor accessory protein 6	A_33_P3262789	1.56E-04	-2.411
RESF1	retroelement silencing factor 1	A_23_P98930	9.76E-08	2.834
RFC5	replication factor C subunit 5	A_23_P95302	2.85E-11	-2.138
RFFL	ring finger and FYVE like domain containing E3 ubiquitin protein ligase	A_23_P164089	8.73E-08	2.250
RFX2	regulatory factor X2	A_21_P0014387	1.74E-05	-2.863
RGMA	repulsive guidance molecule BMP co-receptor a	A_23_P372308	1.72E-05	2.095
RGP1	RGP1 homolog, RAB6A GEF complex partner 1	A_33_P3326914	1.79E-05	2.031
RHBG	Rh family B glycoprotein	A_33_P3272744	1.51E-03	-2.507
RHOC	ras homolog family member C	A_23_P406424	3.07E-06	2.059
RHPN1	rhophilin Rho GTPase binding protein 1	A_33_P3387616	3.62E-05	-2.545
RIC3	RIC3 acetylcholine receptor chaperone	A_24_P35537	3.17E-04	-2.630
RIN1	Ras and Rab interactor 1	A_33_P3266010	1.21E-08	-2.441
RMI2	RecQ mediated genome instability 2	A_23_P353717	1.79E-02	2.033
RNASET2	ribonuclease T2	A_24_P360269	4.13E-08	-2.438
RNF39	ring finger protein 39	A_24_P314931	1.29E-04	2.330
RNF152	ring finger protein 152	A_32_P4199	5.88E-08	2.353
RNF223	ring finger protein 223	A_21_P0010596	3.33E-04	2.120
RNFT2	ring finger protein, transmembrane 2	A_23_P204158	1.50E-05	-2.197
RNU4ATAC	RNA, U4atac small nuclear (U12-dependent splicing)	A_33_P3839897	2.51E-04	2.037
ROGDI	rogdi atypical leucine zipper	A_23_P100499	5.73E-04	-2.146
RPL36AP33	ribosomal protein L36a pseudogene 33	A_33_P3587611	1.04E-07	2.846
RPS6KA2	ribosomal protein S6 kinase A2	A_33_P3399943	3.30E-09	2.470
RPS6KA3	ribosomal protein S6 kinase A3	A_23_P417331	2.97E-10	2.207
RPS6KA5	ribosomal protein S6 kinase A5	A_23_P37375	1.13E-07	2.619
RPTN	repetin	A_23_P303286	4.36E-02	2.015
RSPH1	radial spoke head component 1	A_23_P102950	2.35E-04	-2.132
RSPO3	R-spondin 3	A_23_P111402	5.61E-03	2.243
RTN4R	reticulon 4 receptor	A_23_P132175	7.18E-07	2.424
RUBCN	rubicon autophagy regulator	A_23_P304171	7.17E-10	2.209
RUNX1	RUNX family transcription factor 1	A_24_P34155	2.36E-06	2.277
RUSC2	RUN and SH3 domain containing 2	A_23_P216549	1.71E-10	2.596
RWDD2B	RWD domain containing 2B	A_23_P91487	1.47E-08	-2.149
RXRA	retinoid X receptor alpha	A_23_P423197	1.04E-12	-2.504
S100A2	S100 calcium binding protein A2	A_33_P3376249	1.19E-06	2.125
S100A11	S100 calcium binding protein A11	A_23_P126593	6.24E-06	2.322
S100A14	S100 calcium binding protein A14	A_23_P124619	1.83E-09	2.214
S100A7A	S100 calcium binding protein A7A	A_24_P280274	7.98E-04	-7.241
S100B	S100 calcium binding protein B	A_23_P143526	3.21E-03	-2.010
S1PR4	sphingosine-1-phosphate receptor 4	A_33_P3281273	4.68E-06	2.235
SAC3D1	SAC3 domain containing 1	A_23_P348298	1.69E-08	-2.842
SAMD8	sterile alpha motif domain containing 8	A_23_P63870	2.43E-12	2.405
SAMD12	sterile alpha motif domain containing 12	A_33_P3326225	7.28E-08	-3.092
SANBR	SANT and BTB domain regulator of CSR	A_32_P149298	4.48E-05	-2.028
SAP30-DT	--	A_21_P0003797	8.51E-05	-2.370
SARM1	sterile alpha and TIR motif containing 1	A_24_P267293	7.29E-07	-2.486
SARS1	seryl-tRNA synthetase 1	A_33_P3248654	6.81E-10	2.468
SAT1	spermidine/spermine N1-acetyltransferase 1	A_33_P3371718	8.35E-07	2.315
SCARNA9L	small Cajal body-specific RNA 9 like	A_33_P3417459	7.85E-06	2.067
SCCPDH	saccharopine dehydrogenase (putative)	A_23_P62807	3.52E-09	-2.067
SCFD2	sec1 family domain containing 2	A_23_P92543	6.61E-07	-2.665
SCLT1	sodium channel and clathrin linker 1	A_33_P3340404	1.63E-06	-2.013
SCRN3	secernin 3	A_23_P17012	1.27E-05	-2.121
SDR9C7	short chain dehydrogenase/reductase family 9C member 7	A_23_P371758	5.66E-05	2.089
SDS	serine dehydratase	A_23_P2645	3.10E-06	2.672
SEC14L1	SEC14 like lipid binding 1	A_23_P206960	3.59E-12	2.856
SEC16B	SEC16 homolog B, endoplasmic reticulum export factor	A_23_P51918	1.08E-04	-2.585
SEC24B-AS1	--	A_21_P0000870	3.74E-08	-2.100
SEPTIN10	septin 10	A_23_P43175	6.97E-08	2.051
SERAC1	serine active site containing 1	A_33_P3777584	3.06E-09	2.101
SERINC2	serine incorporator 2	A_24_P145629	1.16E-03	2.201
SERPINA9	serpin family A member 9	A_23_P372478	2.14E-04	2.044
SESN1	sestrin 1	A_23_P93562	5.30E-06	-2.123
SETMAR	SET domain and mariner transposase fusion gene	A_23_P80643	3.20E-07	-2.149
SFMBT1	Scm like with four mbt domains 1	A_23_P259393	1.56E-11	2.196
SFTPD	surfactant protein D	A_32_P107617	1.93E-05	-2.358
SFXN5	sideroflexin 5	A_24_P63030	1.53E-03	-2.195
SGCG	sarcoglycan gamma	A_23_P423237	8.43E-04	2.240
SGMS1-AS1	SGMS1 antisense RNA 1	A_21_P0010830	3.07E-04	-2.496
SH3D21	SH3 domain containing 21	A_23_P307536	1.86E-04	2.379
SH3KBP1	SH3 domain containing kinase binding protein 1	A_23_P374782	9.73E-08	2.087
SH3RF1	SH3 domain containing ring finger 1	A_24_P100551	6.68E-08	2.178
SH3RF2	SH3 domain containing ring finger 2	A_24_P120537	1.95E-09	-3.225
SH3TC1	SH3 domain and tetratricopeptide repeats 1	A_33_P3399448	2.25E-09	2.875
SHC4	SHC adaptor protein 4	A_32_P234145	7.62E-05	2.117
SHCBP1	SHC binding and spindle associated 1	A_32_P96719	1.90E-04	-2.948
SIGIRR	single Ig and TIR domain containing	A_33_P3259705	1.16E-06	2.084
SIGLEC16	sialic acid binding Ig like lectin 16	A_33_P3230948	2.81E-08	2.078
SIRT3	sirtuin 3	A_24_P85158	4.05E-07	-2.174
SKA2	spindle and kinetochore associated complex subunit 2	A_24_P945000	1.58E-08	-2.115
SLC12A7	solute carrier family 12 member 7	A_33_P3293675	3.21E-04	2.070
SLC12A2-DT	SLC12A2 divergent transcript	A_33_P3313830	1.35E-07	-2.311
SLC16A5	solute carrier family 16 member 5	A_23_P159125	9.31E-05	-2.294
SLC16A6	solute carrier family 16 member 6	A_23_P152791	1.23E-04	2.771
SLC18B1	solute carrier family 18 member B1	A_23_P134113	6.60E-08	-2.047
SLC20A1	solute carrier family 20 member 1	A_23_P165657	1.45E-08	2.343
SLC20A2	solute carrier family 20 member 2	A_33_P3386835	2.31E-09	2.042
SLC25A12	solute carrier family 25 member 12	A_23_P142714	1.78E-08	-2.799
SLC25A33	solute carrier family 25 member 33	A_23_P36226	5.05E-10	2.346
SLC27A3	solute carrier family 27 member 3	A_24_P179816	4.85E-10	-2.682
SLC27A4	solute carrier family 27 member 4	A_24_P257971	1.14E-03	2.192
SLC27A5	solute carrier family 27 member 5	A_23_P4611	3.95E-10	-2.216
SLC29A4	solute carrier family 29 member 4	A_23_P168551	1.09E-05	3.154
SLC2A11	solute carrier family 2 member 11	A_23_P404565	1.54E-07	-2.199
SLC37A4	solute carrier family 37 member 4	A_23_P35970	4.82E-09	-2.718
SLC38A4-AS1	SLC38A4 antisense RNA 1	A_21_P0007544	3.38E-06	-2.063
SLC3A2	solute carrier family 3 member 2	A_23_P75811	1.71E-09	3.223
SLC41A1	solute carrier family 41 member 1	A_24_P122732	3.67E-09	2.365
SLC44A5	solute carrier family 44 member 5	A_23_P342641	1.04E-06	-4.288
SLC6A9	solute carrier family 6 member 9	A_23_P11984	1.23E-04	2.106
SLC9B1	solute carrier family 9 member B1	A_23_P415611	6.27E-05	2.014
SLITRK6	SLIT and NTRK like family member 6	A_33_P3230189	8.21E-04	-2.973
SLMAP	sarcolemma associated protein	A_24_P942773	7.21E-11	2.279
SLPI	secretory leukocyte peptidase inhibitor	A_24_P190472	4.55E-06	2.166
SMCO2	single-pass membrane protein with coiled-coil domains 2	A_23_P389250	4.46E-03	2.278
SMG9	SMG9 nonsense mediated mRNA decay factor	A_23_P56127	4.64E-05	2.047
SMIM13	small integral membrane protein 13	A_19_P00326732	5.26E-11	2.068
SMPDL3B	sphingomyelin phosphodiesterase acid like 3B	A_23_P160881	2.01E-05	-2.608
SMS	spermine synthase	A_21_P0010565	3.74E-09	2.033
SMURF1	SMAD specific E3 ubiquitin protein ligase 1	A_23_P353316	2.40E-05	2.249
SNHG14	small nucleolar RNA host gene 14	A_19_P00322887	6.11E-07	-2.142
SNHG27	small nucleolar RNA host gene 27	A_21_P0003401	1.45E-06	-3.506
SNORD74	small nucleolar RNA, C/D box 74	A_21_P0000264	2.34E-08	2.130
SNORD109B	small nucleolar RNA, C/D box 109B	A_21_P0000232	5.32E-04	-2.269
SNORD113-6	small nucleolar RNA, C/D box 113-6	A_21_P0000434	2.94E-04	2.045
SNORD114-8	small nucleolar RNA, C/D box 114-8	A_21_P0000405	2.24E-04	2.139
SNX9	sorting nexin 9	A_24_P179044	7.75E-10	2.287
SNX32	sorting nexin 32	A_33_P3388958	3.57E-03	-2.076
SOCS2-AS1	SOCS2 antisense RNA 1	A_33_P3375002	1.94E-07	2.014
SORD	sorbitol dehydrogenase	A_33_P3413483	2.80E-03	-2.806
SOWAHC	sosondowah ankyrin repeat domain family member C	A_33_P3219785	7.45E-11	2.636
SOWAHD	sosondowah ankyrin repeat domain family member D	A_32_P123255	7.31E-09	-2.437
SOX6	SRY-box transcription factor 6	A_33_P3233916	9.17E-09	-2.364
SOX9	SRY-box transcription factor 9	A_23_P26847	6.30E-05	2.034
SP110	SP110 nuclear body protein	A_23_P120002	1.74E-06	-2.374
SP2-AS1	SP2 antisense RNA 1	A_21_P0014351	4.49E-06	-2.197
SPA17	sperm autoantigenic protein 17	A_23_P104876	2.92E-06	-2.277
SPATA6	spermatogenesis associated 6	A_23_P327483	1.12E-05	-2.357
SPATA41	spermatogenesis associated 41	A_33_P3421084	5.68E-05	-2.131
SPC24	SPC24 component of NDC80 kinetochore complex	A_24_P314571	4.02E-04	-2.369
SPC25	SPC25 component of NDC80 kinetochore complex	A_23_P51085	1.89E-04	-3.264
SPEF1	sperm flagellar 1	A_33_P3314643	9.37E-09	-2.101
SPIN3	spindlin family member 3	A_19_P00322962	6.50E-05	-2.485
SPIRE1	spire type actin nucleation factor 1	A_33_P3390357	4.03E-10	2.771
SPOPL	speckle type BTB/POZ protein like	A_24_P551028	6.60E-06	2.018
SPRED2	sprouty related EVH1 domain containing 2	A_32_P225854	2.79E-07	2.070
SPRR1A	small proline rich protein 1A	A_23_P74012	8.33E-07	3.429
SPRR1B	small proline rich protein 1B	A_23_P159406	2.09E-08	2.696
SPRR2A	small proline rich protein 2A	A_33_P3260426	1.01E-03	-2.112
SPRR2B	small proline rich protein 2B	A_33_P3247431	6.85E-04	-2.833
SPRR2D	small proline rich protein 2D	A_33_P3322388	1.85E-04	-2.008
SPRR2G	small proline rich protein 2G	A_33_P3334423	1.17E-07	-5.768
SPRY3	sprouty RTK signaling antagonist 3	A_23_P311010	5.52E-04	-2.090
SPTBN2	spectrin beta, non-erythrocytic 2	A_23_P98282	5.34E-05	-2.294
SPTLC2	serine palmitoyltransferase long chain base subunit 2	A_24_P150486	3.06E-07	2.422
SPTSSB	serine palmitoyltransferase small subunit B	A_32_P199551	8.59E-05	2.078
SRA1	steroid receptor RNA activator 1	A_23_P257578	1.61E-08	2.278
SRD5A1	steroid 5 alpha-reductase 1	A_21_P0000574	8.48E-12	-2.899
SRD5A3	steroid 5 alpha-reductase 3	A_33_P3389023	1.15E-04	-2.218
SRGAP2	SLIT-ROBO Rho GTPase activating protein 2	A_23_P200829	1.03E-09	-2.177
STAM	signal transducing adaptor molecule	A_33_P3287840	4.87E-10	2.241
STAT1	signal transducer and activator of transcription 1	A_24_P274270	2.87E-10	-2.351
STAU2	staufen double-stranded RNA binding protein 2	A_24_P374634	5.29E-07	-3.154
STC1	stanniocalcin 1	A_23_P314755	8.33E-04	2.005
STH	saitohin	A_24_P256512	4.47E-08	-2.723
STIL	STIL centriolar assembly protein	A_33_P3400477	1.18E-09	-2.327
STIM2	stromal interaction molecule 2	A_21_P0003588	1.16E-06	-2.612
STK36	serine/threonine kinase 36	A_23_P335905	6.01E-06	-2.104
STK4-DT	STK4 divergent transcript	A_21_P0000774	2.12E-04	-2.337
STRN3	striatin 3	A_23_P392076	5.54E-11	2.424
STX3	syntaxin 3	A_23_P139143	2.38E-10	2.643
STX11	syntaxin 11	A_23_P156788	1.60E-08	2.001
STX19	syntaxin 19	A_33_P3269208	2.43E-07	-2.524
STX17-DT	STX17 divergent transcript	A_32_P177955	2.72E-10	-2.801
STXBP4	syntaxin binding protein 4	A_32_P90483	8.14E-07	-2.909
STXBP5L	syntaxin binding protein 5L	A_32_P95462	3.78E-02	2.285
SUFU	SUFU negative regulator of hedgehog signaling	A_23_P425304	9.39E-11	-2.591
SVIL-AS1	SVIL antisense RNA 1	A_33_P3257503	6.25E-08	2.002
SVIP	small VCP interacting protein	A_24_P111242	2.07E-07	2.739
SYCE3	synaptonemal complex central element protein 3	A_33_P3250887	4.85E-03	2.097
SYNDIG1	synapse differentiation inducing 1	A_23_P251043	1.55E-02	2.182
SYNJ2	synaptojanin 2	A_24_P294821	5.76E-07	2.222
SYTL1	synaptotagmin like 1	A_33_P3235322	6.71E-05	-2.039
TACC3	transforming acidic coiled-coil containing protein 3	A_23_P212844	1.99E-08	-2.873
TANGO2	transport and golgi organization 2 homolog	A_33_P3319596	1.56E-10	2.246
TAPT1-AS1	TAPT1 antisense RNA 1 (head to head)	A_33_P3335984	4.41E-08	-2.659
TARBP1	TAR (HIV-1) RNA binding protein 1	A_23_P52058	5.55E-08	-2.784
TARS1	threonyl-tRNA synthetase 1	A_23_P70168	1.03E-12	2.565
TASL	TLR adaptor interacting with endolysosomal SLC15A4	A_23_P62227	2.71E-03	-2.110
TBC1D2	TBC1 domain family member 2	A_33_P3216292	3.28E-08	2.275
TBC1D14	TBC1 domain family member 14	A_23_P155830	2.59E-10	2.204
TBC1D19	TBC1 domain family member 19	A_23_P136196	1.51E-09	-2.520
TBC1D25	TBC1 domain family member 25	A_23_P159688	6.94E-05	2.007
TBCK	TBC1 domain containing kinase	A_23_P133075	1.50E-11	-3.228
TBX2	T-box transcription factor 2	A_23_P164451	9.84E-08	2.467
TCAF2	TRPM8 channel associated factor 2	A_24_P237912	2.96E-05	-2.243
TCEA1	transcription elongation factor A1	A_23_P132444	8.35E-08	2.309
TCEANC2	transcription elongation factor A N-terminal and central domain containing 2	A_23_P348281	8.78E-12	-2.528
TCERG1L	transcription elongation regulator 1 like	A_23_P368794	2.41E-03	-3.921
TCF7	transcription factor 7	A_23_P7582	8.00E-08	2.133
TCTN2	tectonic family member 2	A_23_P64712	1.69E-04	-2.830
TDRD6	tudor domain containing 6	A_33_P3232965	8.84E-04	-2.803
TESK1	testis associated actin remodelling kinase 1	A_23_P169178	5.21E-10	2.001
TET3	tet methylcytosine dioxygenase 3	A_33_P3276237	1.86E-04	2.083
TEX30	testis expressed 30	A_23_P362046	2.66E-10	2.029
TFIP11-DT	--	A_21_P0014432	1.37E-07	-2.935
TGIF1	TGFB induced factor homeobox 1	A_21_P0000192	1.29E-10	2.286
TGM3	transglutaminase 3	A_23_P57118	5.10E-06	2.518
THBD	thrombomodulin	A_23_P91390	7.31E-08	2.213
THEM4	thioesterase superfamily member 4	A_23_P149375	4.39E-07	-2.603
THYN1	thymocyte nuclear protein 1	A_23_P24633	8.12E-12	-2.276
TIAM1	TIAM Rac1 associated GEF 1	A_33_P3381751	6.32E-10	2.065
TKFC	triokinase and FMN cyclase	A_33_P3245006	5.62E-08	-2.354
TKTL1	transketolase like 1	A_23_P259901	5.90E-05	2.489
TLNRD1	talin rod domain containing 1	A_23_P99891	1.08E-08	2.221
TLR5	toll like receptor 5	A_23_P85903	1.79E-07	-2.819
TM7SF2	transmembrane 7 superfamily member 2	A_23_P116037	6.09E-10	-2.616
TM7SF3	transmembrane 7 superfamily member 3	A_32_P52816	3.52E-06	-2.187
TMED5	transmembrane p24 trafficking protein 5	A_24_P54178	5.59E-09	2.251
TMEM25	transmembrane protein 25	A_24_P133017	5.20E-06	-2.925
TMEM81	transmembrane protein 81	A_23_P46690	8.35E-08	2.448
TMEM117	transmembrane protein 117	A_23_P2573	3.29E-12	-2.332
TMEM121	transmembrane protein 121	A_33_P3411632	9.27E-05	2.516
TMEM129	transmembrane protein 129, E3 ubiquitin ligase	A_23_P354175	3.57E-04	-2.236
TMEM143	transmembrane protein 143	A_24_P412976	1.09E-09	-2.467
TMEM158	transmembrane protein 158	A_23_P369899	1.40E-06	2.551
TMEM213	transmembrane protein 213	A_24_P706953	3.03E-02	2.326
TMEM218	transmembrane protein 218	A_23_P1676	2.83E-09	-2.106
TMEM236	transmembrane protein 236	A_33_P3271684	1.95E-04	2.281
TMEM237	transmembrane protein 237	A_24_P941831	3.89E-06	-2.038
TMEM253	transmembrane protein 253	A_33_P3408450	2.84E-03	-2.280
TMEM14A	transmembrane protein 14A	A_23_P42080	4.48E-10	-2.140
TMEM178B	transmembrane protein 178B	A_33_P3321533	3.08E-07	2.152
TMEM191A	--	A_23_P166336	1.89E-10	-2.656
TMEM191B/TMEM191C	transmembrane protein 191C	A_24_P787889	2.91E-10	-2.679
TMEM198B	transmembrane protein 198B (pseudogene)	A_24_P93703	1.45E-07	-2.463
TMEM238L	transmembrane protein 238 like	A_21_P0009298	1.14E-05	5.256
TMEM38B	transmembrane protein 38B	A_33_P3401428	1.28E-10	2.423
TMOD2	tropomodulin 2	A_23_P48803	1.99E-04	-2.268
TMSB10/TMSB4X	thymosin beta 4 X-linked	A_24_P374516	1.01E-07	2.037
TMTC4	transmembrane O-mannosyltransferase targeting cadherins 4	A_23_P65230	1.68E-07	-2.232
TNF	tumor necrosis factor	A_23_P376488	9.93E-05	-2.265
TNFRSF21	TNF receptor superfamily member 21	A_23_P30666	2.82E-09	2.216
TNFRSF25	TNF receptor superfamily member 25	A_23_P126844	4.31E-06	2.702
TNFRSF11B	TNF receptor superfamily member 11b	A_23_P71530	6.03E-05	2.521
TNNI3	troponin I3, cardiac type	A_23_P67453	2.47E-07	-2.776
TOMM34	translocase of outer mitochondrial membrane 34	A_33_P3321711	4.90E-10	2.324
TOP1	DNA topoisomerase I	A_23_P305507	1.31E-10	2.143
TOP1P2	DNA topoisomerase I pseudogene 2	A_24_P374382	2.36E-08	2.200
TOR1AIP1	torsin 1A interacting protein 1	A_24_P267997	3.91E-07	2.121
TP53	tumor protein p53	A_23_P26810	4.61E-07	-2.257
TP63	tumor protein p63	A_24_P273756	4.77E-08	-2.999
TP53TG1	TP53 target 1	A_33_P3250963	1.13E-09	-2.702
TPD52L2	TPD52 like 2	A_23_P131771	2.83E-10	2.035
TPPP	tubulin polymerization promoting protein	A_33_P3371999	3.20E-03	2.466
TPTEP2-CSNK1E	TPTEP2-CSNK1E readthrough	A_33_P3265180	4.82E-09	2.499
TPX2	TPX2 microtubule nucleation factor	A_23_P68610	4.85E-07	-2.151
TRDMT1	tRNA aspartic acid methyltransferase 1	A_33_P3399581	4.39E-06	-2.045
TRIB1	tribbles pseudokinase 1	A_24_P252497	5.21E-11	2.729
TRIM6	tripartite motif containing 6	A_24_P381199	1.31E-04	-2.282
TRIM7	tripartite motif containing 7	A_23_P30315	3.64E-10	-2.834
TRIM27	tripartite motif containing 27	A_32_P137035	1.57E-06	2.112
TRIM29	tripartite motif containing 29	A_23_P203267	3.43E-11	-2.690
TRIM31	tripartite motif containing 31	A_33_P3354451	6.13E-07	-2.477
TRIM34	tripartite motif containing 34	A_24_P398323	1.42E-07	-2.777
TRIM44	tripartite motif containing 44	A_33_P3474250	1.89E-09	2.186
TRIM59	tripartite motif containing 59	A_32_P72341	7.01E-07	-2.149
TRIM66	tripartite motif containing 66	A_33_P3390773	3.09E-05	-2.042
TRIM16L	tripartite motif containing 16 like	A_33_P3411888	3.43E-08	-2.205
TRNP1	TMF1 regulated nuclear protein 1	A_24_P734953	3.56E-09	-3.017
TSC22D2	TSC22 domain family member 2	A_23_P92230	6.03E-10	2.367
TSEN2	tRNA splicing endonuclease subunit 2	A_23_P92012	3.72E-09	-2.321
TSTD3	thiosulfate sulfurtransferase like domain containing 3	A_19_P00322495	6.49E-09	-2.763
TTC5	tetratricopeptide repeat domain 5	A_33_P3347108	9.76E-10	-2.003
TTC8	tetratricopeptide repeat domain 8	A_32_P169735	1.38E-09	-2.485
TTC30B	tetratricopeptide repeat domain 30B	A_23_P408913	1.11E-10	-2.818
TTC7A	tetratricopeptide repeat domain 7A	A_24_P337000	1.79E-09	-2.123
TTC7B	tetratricopeptide repeat domain 7B	A_23_P25974	2.96E-08	2.286
TTLL11	tubulin tyrosine ligase like 11	A_23_P333852	1.53E-05	-2.564
TUBA1C	tubulin alpha 1c	A_24_P188071	5.58E-12	2.288
TUBGCP5	tubulin gamma complex associated protein 5	A_23_P152038	1.88E-08	-2.452
TYRP1	tyrosinase related protein 1	A_33_P3399980	1.89E-02	2.178
UBALD2	UBA like domain containing 2	A_24_P194714	1.43E-07	2.311
UBE2C	ubiquitin conjugating enzyme E2 C	A_24_P297539	7.69E-08	-4.514
UBE2D3	ubiquitin conjugating enzyme E2 D3	A_23_P58293	1.50E-08	2.149
UBE2T	ubiquitin conjugating enzyme E2 T	A_23_P115482	7.20E-08	-2.310
UBE3D	ubiquitin protein ligase E3D	A_24_P626931	4.86E-08	-2.493
UFD1	ubiquitin recognition factor in ER associated degradation 1	A_33_P3265704	6.09E-10	2.335
UFSP1	UFM1 specific peptidase 1 (inactive)	A_33_P3240053	5.19E-06	-2.201
UGT1A6	UDP glucuronosyltransferase family 1 member A6	A_23_P60599	1.92E-11	-6.665
UNC5B	unc-5 netrin receptor B	A_23_P52336	8.27E-11	3.298
UROD	uroporphyrinogen decarboxylase	A_23_P63050	4.18E-07	-2.050
UROS	uroporphyrinogen III synthase	A_23_P35609	4.59E-08	-2.801
USP2	ubiquitin specific peptidase 2	A_24_P107317	1.52E-04	2.282
USP6	ubiquitin specific peptidase 6	A_23_P207666	5.91E-04	2.262
USP32	ubiquitin specific peptidase 32	A_33_P3414362	2.06E-09	2.115
USP32P2	ubiquitin specific peptidase 32 pseudogene 2	A_21_P0011572	1.43E-10	2.107
UTRN	utrophin	A_32_P524014	1.15E-06	-2.424
VASP	vasodilator stimulated phosphoprotein	A_23_P119102	3.21E-06	2.429
VAV2	vav guanine nucleotide exchange factor 2	A_24_P84419	8.36E-07	2.050
VGF	VGF nerve growth factor inducible	A_33_P3276703	2.42E-04	2.657
VLDLR-AS1	VLDLR antisense RNA 1	A_21_P0013618	5.04E-03	2.112
VPS53	VPS53 subunit of GARP complex	A_24_P279489	7.37E-06	-2.287
VPS37B	VPS37B subunit of ESCRT-I	A_23_P150876	2.71E-07	2.366
VPS9D1-AS1	VPS9D1 antisense RNA 1	A_33_P3294372	8.98E-04	-2.243
VSNL1	visinin like 1	A_23_P209978	3.73E-05	-2.420
VTRNA1-3	vault RNA 1-3	A_21_P0000515	1.98E-03	2.082
VWA2	von Willebrand factor A domain containing 2	A_33_P3358228	1.09E-08	-2.937
WAKMAR2	wound and keratinocyte migration associated lncRNA 2	A_19_P00803039	7.66E-04	-2.714
WARS1	tryptophanyl-tRNA synthetase 1	A_23_P65651	5.95E-10	3.030
WDR31	WD repeat domain 31	A_24_P6674	1.19E-06	-3.009
WDR53	WD repeat domain 53	A_23_P110076	1.16E-09	2.081
WDR54	WD repeat domain 54	A_23_P68072	9.56E-08	-2.218
WDR81	WD repeat domain 81	A_23_P354208	2.07E-09	-2.257
WFDC5	WAP four-disulfide core domain 5	A_23_P402331	7.02E-06	2.068
WIPI1	WD repeat domain, phosphoinositide interacting 1	A_23_P141394	2.08E-10	2.037
WLS	Wnt ligand secretion mediator	A_33_P3280721	1.84E-10	-2.441
WNT10A	Wnt family member 10A	A_23_P102117	4.74E-05	-2.355
WNT3A	Wnt family member 3A	A_23_P385690	4.29E-09	-2.514
WNT5A	Wnt family member 5A	A_33_P3341499	7.24E-03	2.090
WNT7B	Wnt family member 7B	A_33_P3256920	1.23E-07	5.486
WWC2-AS2	WWC2 antisense RNA 2	A_24_P354496	3.43E-06	-2.053
WWTR1	WW domain containing transcription regulator 1	A_23_P29769	4.55E-09	2.096
XG	Xg glycoprotein (Xg blood group)	A_32_P437004	9.82E-12	-2.641
XK	X-linked Kx blood group	A_23_P45304	1.20E-05	-3.680
XKR6	XK related 6	A_23_P387000	6.17E-07	-2.968
XKRX	XK related X-linked	A_32_P416161	9.03E-09	2.286
XPO6	exportin 6	A_23_P325438	1.79E-07	2.616
XYLT1	xylosyltransferase 1	A_24_P787897	1.13E-08	2.127
YOD1	YOD1 deubiquitinase	A_32_P178945	8.02E-06	2.548
YWHAH	tyrosine 3-monooxygenase/tryptophan 5-monooxygenase activation protein eta	A_23_P103070	3.59E-09	2.007
YWHAQ	tyrosine 3-monooxygenase/tryptophan 5-monooxygenase activation protein theta	A_33_P3662553	2.39E-10	2.077
ZBED5-AS1	ZBED5 antisense RNA 1	A_33_P3336422	4.26E-11	-3.090
ZBTB34	zinc finger and BTB domain containing 34	A_32_P194779	1.83E-10	2.045
ZC2HC1C	zinc finger C2HC-type containing 1C	A_23_P99785	2.86E-08	-2.265
ZC3H6	zinc finger CCCH-type containing 6	A_24_P826348	9.10E-07	-2.236
ZC3H12A-DT	ZC3H12A divergent transcript	A_32_P128391	4.09E-04	2.118
ZDHHC18	zinc finger DHHC-type palmitoyltransferase 18	A_23_P51853	1.08E-06	2.211
ZFAND3	zinc finger AN1-type containing 3	A_33_P3248329	1.23E-08	2.028
ZFAND5	zinc finger AN1-type containing 5	A_24_P290354	5.82E-08	2.450
ZFP14	ZFP14 zinc finger protein	A_24_P186342	1.81E-05	-2.122
ZFP64	ZFP64 zinc finger protein	A_23_P120467	2.20E-07	-2.710
ZFP69	ZFP69 zinc finger protein	A_32_P24709	3.09E-07	-2.323
ZFYVE9	zinc finger FYVE-type containing 9	A_32_P143048	1.49E-08	2.492
ZHX3	zinc fingers and homeoboxes 3	A_24_P57700	7.23E-14	-2.396
ZKSCAN4	zinc finger with KRAB and SCAN domains 4	A_33_P3268723	6.45E-09	-2.254
ZKSCAN7	zinc finger with KRAB and SCAN domains 7	A_23_P253921	1.00E-05	-2.415
ZMYM3	zinc finger MYM-type containing 3	A_24_P16815	5.43E-08	-2.381
ZMYND12	zinc finger MYND-type containing 12	A_23_P160567	7.88E-04	-2.362
ZNF19	zinc finger protein 19	A_33_P3326927	2.18E-08	-2.065
ZNF30	zinc finger protein 30	A_33_P3389298	3.52E-08	-2.465
ZNF66	zinc finger protein 66	A_21_P0011768	7.42E-08	-2.165
ZNF107	zinc finger protein 107	A_23_P45087	1.93E-08	-2.027
ZNF174	zinc finger protein 174	A_33_P3233774	1.20E-08	-2.340
ZNF185	zinc finger protein 185 with LIM domain	A_23_P11025	4.55E-08	2.033
ZNF212	zinc finger protein 212	A_23_P415558	6.97E-09	2.152
ZNF248	zinc finger protein 248	A_21_P0006748	5.79E-04	-2.252
ZNF253	zinc finger protein 253	A_24_P22981	2.18E-04	-2.664
ZNF273	zinc finger protein 273	A_33_P3355821	1.14E-05	-2.160
ZNF285	zinc finger protein 285	A_23_P101319	3.88E-07	-3.269
ZNF319	zinc finger protein 319	A_23_P26314	2.15E-05	2.509
ZNF346	zinc finger protein 346	A_23_P258124	5.97E-09	-2.333
ZNF365	zinc finger protein 365	A_33_P3242508	1.37E-04	4.251
ZNF396	zinc finger protein 396	A_24_P393565	9.09E-11	-2.717
ZNF436	zinc finger protein 436	A_33_P3327842	3.72E-04	-2.049
ZNF485	zinc finger protein 485	A_23_P115861	3.92E-07	-2.369
ZNF486	zinc finger protein 486	A_24_P100016	5.97E-09	-2.103
ZNF497	zinc finger protein 497	A_33_P3323323	1.60E-08	-2.822
ZNF516	zinc finger protein 516	A_33_P3225690	2.17E-09	2.189
ZNF519	zinc finger protein 519	A_19_P00326179	7.24E-08	-3.426
ZNF527	zinc finger protein 527	A_23_P402000	5.23E-07	-2.012
ZNF577	zinc finger protein 577	A_23_P309207	1.45E-04	-2.112
ZNF605	zinc finger protein 605	A_21_P0014663	1.75E-05	-2.120
ZNF697	zinc finger protein 697	A_32_P19716	1.08E-06	2.393
ZNF770	zinc finger protein 770	A_33_P3423425	7.41E-05	2.033
ZNF792	zinc finger protein 792	A_23_P67618	7.99E-07	-2.229
ZNF793	zinc finger protein 793	A_33_P3385750	1.17E-09	-3.317
ZNF836	zinc finger protein 836	A_33_P3239512	2.87E-09	2.028
ZNF841	zinc finger protein 841	A_23_P27404	1.13E-10	2.012
ZNF846	zinc finger protein 846	A_33_P3306823	3.09E-08	-2.228
ZNF891	zinc finger protein 891	A_33_P3372640	9.60E-05	-2.013
ZNF280D	zinc finger protein 280D	A_33_P3262799	5.92E-06	-2.066
ZNF37BP	--	A_19_P00805840	4.68E-10	-2.426
ZNF503-AS1	ZNF503 antisense RNA 1	A_21_P0010924	5.31E-07	-2.797
ZNF518A	zinc finger protein 518A	A_33_P3331437	1.04E-07	-2.146
ZNF561-AS1	ZNF561 antisense RNA 1 (head to head)	A_21_P0000186	1.17E-06	-2.594
ZP3	zona pellucida glycoprotein 3	A_23_P134419	2.87E-06	-2.378
ZP4	zona pellucida glycoprotein 4	A_23_P149189	3.12E-06	6.539
ZRANB3	zinc finger RANBP2-type containing 3	A_24_P222997	1.25E-09	-2.646
ZSWIM6	zinc finger SWIM-type containing 6	A_23_P410859	1.93E-09	2.132
ZYX	zyxin	A_23_P254888	4.10E-06	2.152
