# Supplementary material for: Neryl acetate, the major component of Corsican Helichrysum italicum essential oil, mediates its biological activities on skin barrier
Source: PLoS One. 2023 Mar 3;18(3):e0268384. doi: 10.1371/journal.pone.0268384 (PMC9983847; doi:10.1371/journal.pone.0268384)
Supplement: S4 Table — Corrected p-value: Since multiple GO accession number are tested for their significance, hence a multiple testing correction is performed. The GO spreadsheet is sorted based on the corrected p-values. Count in Selection: This refers to the number of genes in the selected entity (for example, from T-test) list which have that particular GO term or its descendants. Count in Total: This refers to the number of genes in All Entities which have that GO term or its descendants. % Count in Selection: This refers to the percentage of genes in the input entity list which have that GO term. (XLSX) [file pone.0268384.s007.xlsx]

## Sheet: GO genes communs Pvalue 0.05
			1,008 communs genes				1,137 genes regulated by NA				2,429 genes regulated by HIEO
GO ACCESSION	GO Term		corrected p-value	Count in Selection	Count in Total	% of GO-enrichment	corrected p-value	Count in Selection	Count in Total	% of GO-enrichment	corrected p-value	Count in Selection	Count in Total	% of GO-enrichment
GO:0060337	type I interferon signaling pathway	Biological process	0.00130174	14	59	23.7288	1.59497e-05	17	59	28.8136
GO:0071357	cellular response to type I interferon	Biological process	0.00130174	14	59	23.7288	1.59497e-05	17	59	28.8136
GO:0034340	response to type I interferon	Biological process	0.000666879	15	64	23.4375	1.05222e-05	18	64	28.125
GO:0098739	import across plasma membrane	Biological process	0.0364203	15	96	15.625
GO:0006805	xenobiotic metabolic process	Biological process	0.0305801	16	105	15.2381					0.000328213	31	105	29.5238
GO:0071466	cellular response to xenobiotic stimulus	Biological process	0.0442268	16	110	14.5455					0.000328213	32	110	29.0909
GO:0006575	cellular modified amino acid metabolic process	Biological process	0.00130174	25	174	14.3678	0.00174561	26	174	14.9425	0.0324956	37	174	21.2644
GO:0051607	defense response to virus	Biological process	0.0109915	23	177	12.9944	0.0021535	26	177	14.6893
GO:0140546	defense response to symbiont	Biological process	0.0109915	23	177	12.9944	0.0021535	26	177	14.6893
GO:0009615	response to virus	Biological process	0.0256433	28	257	10.8949	0.00416425	32	257	12.4514
GO:0046394	carboxylic acid biosynthetic process	Biological process	0.0311979	28	261	10.728	0.012542	31	261	11.8774
GO:0016053	organic acid biosynthetic process	Biological process	0.0425726	28	268	10.4478	0.0193559	31	268	11.5672
GO:0043588	skin development	Biological process	0.00515169	38	370	10.2703	0.000919915	43	370	11.6216	0.00640246	68	370	18.3784
GO:0008544	epidermis development	Biological process	0.00515169	40	399	10.0251	0.000506259	46	399	11.5288	0.00197995	74	399	18.5464
GO:0010876	lipid localization	Biological process	0.0391237	31	310	10	0.0108661	35	310	11.2903	0.0163857	58	310	18.7097
GO:0044282	small molecule catabolic process	Biological process	0.0327058	37	395	9.36709
GO:0019221	cytokine-mediated signaling pathway	Biological process	0.000666879	60	652	9.20245	1.0951e-05	70	652	10.7362	7.90757e-05	116	652	17.7914
GO:0045087|GO:0002226	innate immune response	Biological process	0.00222419	56	621	9.01771	4.34668e-06	69	621	11.1111	0.00366425	103	621	16.5862
GO:0008283	cell population proliferation	Biological process	0.0220021	46	521	8.82917					0.0145817	87	521	16.6987
GO:0098542|GO:0009814	defense response to other organism	Biological process	0.000666879	69	791	8.72314	3.6388e-07	85	791	10.7459	0.000726183	129	791	16.3085
GO:0019752	carboxylic acid metabolic process	Biological process	0.00150138	67	786	8.52417	0.00276638	71	786	9.03308	0.000285417	131	786	16.6667
GO:0001817|GO:0042035|GO:0050707	regulation of cytokine production	Biological process	0.0126155	55	653	8.42266	0.000223386	66	653	10.1072	0.00151994	109	653	16.6922
GO:0043436	oxoacid metabolic process	Biological process	0.00247408	68	817	8.32313	0.00460405	72	817	8.81273	0.000770942	132	817	16.1567
GO:0006082	organic acid metabolic process	Biological process	0.00247408	70	851	8.22562	0.00323228	75	851	8.81316	0.000827085	136	851	15.9812
GO:0012501|GO:0016244	programmed cell death	Biological process	0.000666879	82	1003	8.17547	0.00210544	86	1003	8.57428	0.000290979	159	1003	15.8524
GO:0051707|GO:0009613|GO:0042828	response to other organism	Biological process	0.000257785	92	1133	8.12004	1.70926e-07	111	1133	9.797	1.12765e-05	184	1133	16.2401
GO:0043207	response to external biotic stimulus	Biological process	0.000257785	92	1135	8.10573	1.70926e-07	111	1135	9.77974	1.12765e-05	184	1135	16.2115
GO:0008219	cell death	Biological process	0.000666879	84	1039	8.0847	0.00232542	88	1039	8.46968	0.000102451	166	1039	15.9769
GO:0006955	immune response	Biological process	8.9877e-06	126	1595	7.89969	1.97688e-09	150	1595	9.40439	0.00197995	226	1595	14.1693
GO:0071345	cellular response to cytokine stimulus	Biological process	0.00466647	75	955	7.8534	6.00186e-05	89	955	9.31937	0.000341463	152	955	15.9162
GO:0034097	response to cytokine	Biological process	0.00259252	81	1038	7.80347	2.38461e-05	96	1038	9.24855	0.000827085	160	1038	15.4143
GO:0044419	biological process involved in interspecies interaction between organisms	Biological process	0.000666879	99	1285	7.70428	1.01043e-06	118	1285	9.18288	2.70334e-05	201	1285	15.642
GO:0006915|GO:0006917|GO:0008632	apoptotic process	Biological process	0.0234646	67	870	7.70115					0.0196307	131	870	15.0575
GO:0008284	positive regulation of cell population proliferation	Biological process	0.0239199	67	873	7.67468	0.00683712	75	873	8.59107	0.00296388	136	873	15.5785
GO:0006952|GO:0002217|GO:0042829	defense response	Biological process	0.0015857	90	1174	7.6661	2.37505e-07	113	1174	9.62521	0.000827085	177	1174	15.0767
GO:0044281	small molecule metabolic process	Biological process	0.000257785	117	1557	7.51445	7.38311e-05	128	1557	8.22094	2.70334e-05	235	1557	15.0931
GO:0009607	response to biotic stimulus	Biological process	0.00313501	93	1252	7.42812	1.05222e-05	112	1252	8.94569	0.000400481	189	1252	15.0958
GO:0001775	cell activation	Biological process	0.0256433	76	1033	7.35721	0.00210544	88	1033	8.51888
GO:0009605	response to external stimulus	Biological process	8.9877e-06	158	2166	7.29455	2.05159e-08	183	2166	8.44875	9.71464e-07	320	2166	14.7738
GO:0006928	movement of cell or subcellular component	Biological process	0.0238916	99	1439	6.87978	0.00412521	112	1439	7.78318	0.000115159	216	1439	15.0104
GO:0070887	cellular response to chemical stimulus	Biological process	2.07426e-05	191	2813	6.7899	3.70219e-07	216	2813	7.67863	1.12765e-05	389	2813	13.8287
GO:0007166	cell surface receptor signaling pathway	Biological process	0.00466647	146	2240	6.51786	0.000208382	168	2240	7.5	9.44311e-05	314	2240	14.0179
GO:0002376	immune system process	Biological process	0.00466647	155	2412	6.4262	4.32217e-06	187	2412	7.7529	0.0310131	312	2412	12.9353
GO:0071310	cellular response to organic substance	Biological process	0.025459	143	2273	6.29125	0.00293218	163	2273	7.17114	0.000827085	309	2273	13.5944
GO:0010033|GO:1990367	response to organic substance	Biological process	0.00531086	180	2906	6.19408	0.000697349	204	2906	7.01996	0.000690118	384	2906	13.214
GO:0006950	response to stress	Biological process	0.0382648	194	3312	5.85749	0.00148544	225	3312	6.79348	0.000347847	433	3312	13.0737
GO:0042221	response to chemical	Biological process	0.00696288	244	4203	5.80538	0.000942006	276	4203	6.56674
GO:0007275	multicellular organism development	Biological process	0.0239199	266	4738	5.61418	0.010061	297	4738	6.26847
GO:0048856	anatomical structure development	Biological process	0.0311979	283	5123	5.52411	0.00688375	319	5123	6.22682
GO:0032502|GO:0044767	developmental process	Biological process	0.033823	303	5552	5.45749	0.00683712	342	5552	6.15994	0.0358904	659	5552	11.8696
GO:0050896|GO:0051869	response to stimulus	Biological process	0.0239199	411	7841	5.24168	0.0021535	466	7841	5.94312
GO:0001533	cornified envelope	Cellular component	0.0364203	12	64	18.75	0.0198203	13	64	20.3125	0.000328213	23	64	35.9375
GO:0031982|GO:0031988	vesicle	Cellular component	0.0381573	216	3756	5.7508	0.0110121	243	3756	6.46965
GO:0005576	extracellular region	Cellular component	0.0484456	227	4001	5.67358	0.000235968	269	4001	6.72332
GO:0005886|GO:0005904	plasma membrane	Cellular component	0.0305801	290	5266	5.50703	0.000942006	334	5266	6.34258
GO:0071944	cell periphery	Cellular component	0.0263681	312	5718	5.45645	0.000296372	362	5718	6.33088
GO:0005737	cytoplasm	Cellular component	0.000257785	579	11249	5.14712	0.00440695	633	11249	5.62717	9.71464e-07	1310	11249	11.6455
GO:0005543	phospholipid binding	Molecular function	0.0484456	38	421	9.02613
GO:0003674|GO:0005554	molecular_function	Molecular function	0.00567235	789	16778	4.70259	0.00316851	885	16778	5.27476	9.07296e-05	1822	16778	10.8595

## Sheet: Feuil1
			1 Communs probes				NA genes
GO ACCESSION	GO Term		corrected p-value	Count in Selection	Count in Total	% of GO-enrichment	corrected p-value	Count in Selection	Count in Total	% of GO-enrichment	corrected p-value	Count in Selection	Count in Total	% of GO-enrichment
GO:0071357	cellular response to type I interferon	Biological process	0.0013017356	14	59	23.7288	1.5949669E-5	17	59	28.8136
GO:0060337	type I interferon signaling pathway	Biological process	0.0013017356	14	59	23.7288	1.5949669E-5	17	59	28.8136
GO:0034340	response to type I interferon	Biological process	6.668788E-4	15	64	23.4375	1.0522234E-5	18	64	28.125
GO:0001533	cornified envelope	Cellular component	0.03642033	12	64	18.75	0.019820321	13	64	20.3125	3.2821298E-4	23	64	35.9375
GO:0098739	import across plasma membrane	Biological process	0.03642033	15	96	15.625
GO:0006805	xenobiotic metabolic process	Biological process	0.030580074	16	105	15.2381					3.2821298E-4	31	105	29.5238
GO:0071466	cellular response to xenobiotic stimulus	Biological process	0.044226818	16	110	14.5455					3.2821298E-4	32	110	29.0909
GO:0006575	cellular modified amino acid metabolic process	Biological process	0.0013017356	25	174	14.3678	0.0017456071	26	174	14.9425	0.032495644	37	174	21.2644
GO:0140546	defense response to symbiont	Biological process	0.010991454	23	177	12.9944	0.0021534953	26	177	14.6893
GO:0051607	defense response to virus	Biological process	0.010991454	23	177	12.9944	0.0021534953	26	177	14.6893
GO:0009615	response to virus	Biological process	0.025643265	28	257	10.8949	0.004164252	32	257	12.4514
GO:0046394	carboxylic acid biosynthetic process	Biological process	0.031197933	28	261	10.728	0.012542014	31	261	11.8774
GO:0016053	organic acid biosynthetic process	Biological process	0.04257256	28	268	10.4478	0.019355861	31	268	11.5672
GO:0043588	skin development	Biological process	0.005151691	38	370	10.2703	9.19915E-4	43	370	11.6216	0.0064024637	68	370	18.3784
GO:0008544	epidermis development	Biological process	0.005151691	40	399	10.0251	5.0625904E-4	46	399	11.5288	0.0019799503	74	399	18.5464
GO:0010876	lipid localization	Biological process	0.039123733	31	310	10	0.010866082	35	310	11.2903	0.016385736	58	310	18.7097
GO:0044282	small molecule catabolic process	Biological process	0.032705806	37	395	9.36709
GO:0019221	cytokine-mediated signaling pathway	Biological process	6.668788E-4	60	652	9.20245	1.0950966E-5	70	652	10.7362	7.907574E-5	116	652	17.7914
GO:0005543	phospholipid binding	Molecular function	0.048445594	38	421	9.02613
GO:0045087|GO:0002226	innate immune response	Biological process	0.002224195	56	621	9.01771	4.3466785E-6	69	621	11.1111	0.0036642451	103	621	16.5862
GO:0008283	cell population proliferation	Biological process	0.022002136	46	521	8.82917					0.01458174	87	521	16.6987
GO:0098542|GO:0009814	defense response to other organism	Biological process	6.668788E-4	69	791	8.72314	3.6387976E-7	85	791	10.7459	7.2618347E-4	129	791	16.3085
GO:0019752	carboxylic acid metabolic process	Biological process	0.0015013843	67	786	8.52417	0.0027663785	71	786	9.03308	2.8541713E-4	131	786	16.6667
GO:0001817|GO:0042035|GO:0050707	regulation of cytokine production	Biological process	0.012615455	55	653	8.42266	2.2338558E-4	66	653	10.1072	0.0015199436	109	653	16.6922
GO:0043436	oxoacid metabolic process	Biological process	0.0024740838	68	817	8.32313	0.004604053	72	817	8.81273	7.709417E-4	132	817	16.1567
GO:0006082	organic acid metabolic process	Biological process	0.0024740838	70	851	8.22562	0.0032322789	75	851	8.81316	8.270845E-4	136	851	15.9812
GO:0012501|GO:0016244	programmed cell death	Biological process	6.668788E-4	82	1003	8.17547	0.002105436	86	1003	8.57428	2.9097864E-4	159	1003	15.8524
GO:0051707|GO:0009613|GO:0042828	response to other organism	Biological process	2.577849E-4	92	1133	8.12004	1.7092572E-7	111	1133	9.797	1.1276512E-5	184	1133	16.2401
GO:0043207	response to external biotic stimulus	Biological process	2.577849E-4	92	1135	8.10573	1.7092572E-7	111	1135	9.77974	1.1276512E-5	184	1135	16.2115
GO:0008219	cell death	Biological process	6.668788E-4	84	1039	8.0847	0.0023254217	88	1039	8.46968	1.0245129E-4	166	1039	15.9769
GO:0006955	immune response	Biological process	8.987697E-6	126	1595	7.89969	1.9768798E-9	150	1595	9.40439	0.0019799503	226	1595	14.1693
GO:0071345	cellular response to cytokine stimulus	Biological process	0.0046664653	75	955	7.8534	6.0018614E-5	89	955	9.31937	3.4146314E-4	152	955	15.9162
GO:0034097	response to cytokine	Biological process	0.0025925173	81	1038	7.80347	2.3846133E-5	96	1038	9.24855	8.270845E-4	160	1038	15.4143
GO:0044419	biological process involved in interspecies interaction between organisms	Biological process	6.668788E-4	99	1285	7.70428	1.0104305E-6	118	1285	9.18288	2.7033358E-5	201	1285	15.642
GO:0006915|GO:0006917|GO:0008632	apoptotic process	Biological process	0.023464551	67	870	7.70115					0.019630698	131	870	15.0575
GO:0008284	positive regulation of cell population proliferation	Biological process	0.023919916	67	873	7.67468	0.0068371193	75	873	8.59107	0.0029638808	136	873	15.5785
GO:0006952|GO:0002217|GO:0042829	defense response	Biological process	0.0015856981	90	1174	7.6661	2.3750539E-7	113	1174	9.62521	8.270845E-4	177	1174	15.0767
GO:0044281	small molecule metabolic process	Biological process	2.577849E-4	117	1557	7.51445	7.383107E-5	128	1557	8.22094	2.7033358E-5	235	1557	15.0931
GO:0009607	response to biotic stimulus	Biological process	0.0031350106	93	1252	7.42812	1.0522234E-5	112	1252	8.94569	4.004806E-4	189	1252	15.0958
GO:0001775	cell activation	Biological process	0.025643265	76	1033	7.35721	0.002105436	88	1033	8.51888
GO:0009605	response to external stimulus	Biological process	8.987697E-6	158	2166	7.29455	2.051592E-8	183	2166	8.44875	9.714637E-7	320	2166	14.7738
GO:0006928	movement of cell or subcellular component	Biological process	0.023891581	99	1439	6.87978	0.0041252077	112	1439	7.78318	1.1515918E-4	216	1439	15.0104
GO:0070887	cellular response to chemical stimulus	Biological process	2.0742564E-5	191	2813	6.7899	3.702188E-7	216	2813	7.67863	1.1276512E-5	389	2813	13.8287
GO:0007166	cell surface receptor signaling pathway	Biological process	0.0046664653	146	2240	6.51786	2.0838153E-4	168	2240	7.5	9.443114E-5	314	2240	14.0179
GO:0002376	immune system process	Biological process	0.0046664653	155	2412	6.4262	4.322174E-6	187	2412	7.7529	0.031013098	312	2412	12.9353
GO:0071310	cellular response to organic substance	Biological process	0.025459018	143	2273	6.29125	0.0029321816	163	2273	7.17114	8.270845E-4	309	2273	13.5944
GO:0010033|GO:1990367	response to organic substance	Biological process	0.005310856	180	2906	6.19408	6.973485E-4	204	2906	7.01996	6.9011806E-4	384	2906	13.214
GO:0006950	response to stress	Biological process	0.038264774	194	3312	5.85749	0.0014854389	225	3312	6.79348	3.478467E-4	433	3312	13.0737
GO:0042221	response to chemical	Biological process	0.006962876	244	4203	5.80538	9.420055E-4	276	4203	6.56674
GO:0031982|GO:0031988	vesicle	Cellular component	0.038157314	216	3756	5.7508	0.011012132	243	3756	6.46965
GO:0005576	extracellular region	Cellular component	0.048445594	227	4001	5.67358	2.3596802E-4	269	4001	6.72332
GO:0007275	multicellular organism development	Biological process	0.023919916	266	4738	5.61418	0.01006095	297	4738	6.26847
GO:0048856	anatomical structure development	Biological process	0.031197933	283	5123	5.52411	0.006883751	319	5123	6.22682
GO:0005886|GO:0005904	plasma membrane	Cellular component	0.030580074	290	5266	5.50703	9.420055E-4	334	5266	6.34258
GO:0032502|GO:0044767	developmental process	Biological process	0.033822987	303	5552	5.45749	0.0068371193	342	5552	6.15994	0.03589036	659	5552	11.8696
GO:0071944	cell periphery	Cellular component	0.026368124	312	5718	5.45645	2.9637216E-4	362	5718	6.33088
GO:0050896|GO:0051869	response to stimulus	Biological process	0.023919916	411	7841	5.24168	0.0021534953	466	7841	5.94312
GO:0005737	cytoplasm	Cellular component	2.577849E-4	579	11249	5.14712	0.004406947	633	11249	5.62717	9.714637E-7	1310	11249	11.6455
GO:0003674|GO:0005554	molecular_function	Molecular function	0.0056723515	789	16778	4.70259	0.00316851	885	16778	5.27476	9.0729634E-5	1822	16778	10.8595
GO:0002250	adaptive immune response	Biological process					0.017619826	34	305	11.1475
GO:0009653	anatomical structure morphogenesis	Biological process									0.046872735	272	2085	13.0456
GO:0097190|GO:0008624	apoptotic signaling pathway	Biological process									0.03278875	50	263	19.0114
GO:0016477	cell migration	Biological process					0.013286025	73	863	8.45886	0.02043817	130	863	15.0637
GO:0048870	cell motility	Biological process					0.03690268	78	973	8.01644	0.03278875	142	973	14.594
GO:0044255	cellular lipid metabolic process	Biological process									0.0015199436	143	916	15.6114
GO:0048878	chemical homeostasis	Biological process									0.04601403	152	1065	14.2723
GO:0007167	enzyme linked receptor protein signaling pathway	Biological process									0.032125097	107	691	15.4848
GO:0007173	epidermal growth factor receptor signaling pathway	Biological process									0.041737836	16	50	32
GO:0090132	epithelium migration	Biological process									0.04062446	21	77	27.2727
GO:0006631	fatty acid metabolic process	Biological process									0.039446905	55	301	18.2724
GO:0002252	immune effector process	Biological process					0.0056398986	69	777	8.88031
GO:0006954	inflammatory response	Biological process					0.018396787	45	456	9.86842
GO:0043616	keratinocyte proliferation	Biological process									0.024113951	7	10	70
GO:0045321	leukocyte activation	Biological process					0.004164252	77	889	8.66142
GO:0006629	lipid metabolic process	Biological process					0.018701281	91	1157	7.86517	4.0704754E-4	177	1157	15.2982
GO:0051674	localization of cell	Biological process					0.02345561	79	974	8.11088	0.026875662	143	974	14.6817
GO:0040011	locomotion	Biological process					0.02425043	93	1199	7.75646	0.007841008	174	1199	14.5121
GO:0032787	monocarboxylic acid metabolic process	Biological process					0.042247985	45	475	9.47368	0.002736483	84	475	17.6842
GO:0002274	myeloid leukocyte activation	Biological process					0.027899034	52	567	9.17108
GO:0001818|GO:0042036|GO:0050710	negative regulation of cytokine production	Biological process									0.012764981	52	265	19.6226
GO:0051241	negative regulation of multicellular organismal process	Biological process									0.009745189	142	944	15.0424
GO:1903035	negative regulation of response to wounding	Biological process									0.04062446	21	77	27.2727
GO:0015849	organic acid transport	Biological process									0.04062446	49	259	18.9189
GO:0018149	peptide cross-linking	Biological process									0.032495644	18	59	30.5085
GO:0006796	phosphate-containing compound metabolic process	Biological process									0.00402694	245	1772	13.8262
GO:0006793	phosphorus metabolic process	Biological process									0.0058278227	247	1799	13.7298
GO:0048518|GO:0043119	positive regulation of biological process	Biological process									0.046872735	689	5848	11.7818
GO:0010942	positive regulation of cell death	Biological process									0.043523576	89	558	15.9498
GO:0001819|GO:0042108|GO:0050715	positive regulation of cytokine production	Biological process					0.012885313	43	421	10.2138
GO:0044093	positive regulation of molecular function	Biological process									0.0069732848	233	1686	13.8197
GO:0048661	positive regulation of smooth muscle cell proliferation	Biological process					0.041061684	13	69	18.8406
GO:0005515|GO:0001948|GO:0045308	protein binding	Biological process									0.014775563	1282	11425	11.221
GO:0050790|GO:0048552	regulation of catalytic activity	Biological process									0.035192467	303	2341	12.9432
GO:0042127	regulation of cell population proliferation	Biological process					0.0034637875	120	1563	7.67754	0.014775563	216	1563	13.8196
GO:0065009	regulation of molecular function	Biological process									7.562377E-4	393	2989	13.1482
GO:2000026	regulation of multicellular organismal development	Biological process					0.039922398	96	1266	7.58294	0.031013098	178	1266	14.06
GO:0051239	regulation of multicellular organismal process	Biological process					8.440082E-4	183	2553	7.16804	3.2821298E-4	346	2553	13.5527
GO:0019220	regulation of phosphate metabolic process	Biological process									0.030930758	204	1483	13.7559
GO:0051174	regulation of phosphorus metabolic process	Biological process									0.024650985	205	1485	13.8047
GO:0032101	regulation of response to external stimulus	Biological process									0.004375715	140	912	15.3509
GO:0048583	regulation of response to stimulus	Biological process									0.031596288	475	3862	12.2993
GO:0048660	regulation of smooth muscle cell proliferation	Biological process					0.008821222	18	106	16.9811
GO:0009617|GO:0009618|GO:0009680	response to bacterium	Biological process									0.030657556	91	564	16.1348
GO:0033993	response to lipid	Biological process					0.01006095	69	793	8.70113	7.562377E-4	129	793	16.2673
GO:0032496	response to lipopolysaccharide	Biological process									0.007132236	55	280	19.6429
GO:0002237	response to molecule of bacterial origin	Biological process									0.0045810714	58	296	19.5946
GO:0009611|GO:0002245	response to wounding	Biological process									0.04383704	83	512	16.2109
GO:0009410|GO:0017104	response to xenobiotic stimulus	Biological process									8.270845E-4	32	117	27.3504
GO:0048731	system development	Biological process					0.025061933	261	4137	6.30892
GO:0009888	tissue development	Biological process									0.031596288	226	1671	13.5248
GO:0090130	tissue migration	Biological process									0.046872735	22	84	26.1905
GO:0007169	transmembrane receptor protein tyrosine kinase signaling pathway	Biological process									0.035260726	81	492	16.4634
GO:0009986|GO:0009928|GO:0009929	cell surface	Cellular component					0.029465886	68	810	8.39506
GO:0005911	cell-cell junction	Cellular component									0.022983242	81	483	16.7702
GO:0005856	cytoskeleton	Cellular component									0.032125097	283	2162	13.0897
GO:0005829	cytosol	Cellular component									7.562377E-4	621	5024	12.3607
GO:0005615	extracellular space	Cellular component					3.251552E-4	217	3099	7.00226
GO:0043168	anion binding	Molecular function									0.04648085	296	2293	12.9089
GO:0005488	binding	Molecular function									0.04245943	1579	14449	10.9281
GO:0003824	catalytic activity	Molecular function									9.443114E-5	681	5474	12.4406
GO:0008092	cytoskeletal protein binding	Molecular function									0.037076596	139	952	14.6008
